# Supplementary material for: SMTdb: A Comprehensive Spatial Meta-Transcriptome Resource in Cancer
Source: Mol Biol Evol. 2025 Oct 15;42(11):msaf263. doi: 10.1093/molbev/msaf263 (PMC12596269; doi:10.1093/molbev/msaf263)
Supplement: msaf263_Supplementary_Data [file msaf263_supplementary_data.zip › Supplementary Table 1.xlsx]

## Sheet: ST
Table S1. The datasets of spatial transcriptome used in SMTdb.
Cancer	Tissue	Dataset	Paper	Publication
PRAD	Prostate	GSE159697_GSM4837766	Spatial transcriptomics combined with single-cell RNA-sequencing unravels the complex inflammatory cell network in atopic dermatitis	iScience,2021
PRAD	Prostate	GSE159697_GSM4837767	Spatial transcriptomics combined with single-cell RNA-sequencing unravels the complex inflammatory cell network in atopic dermatitis	iScience,2021
LIHC	Liver	GSE162950_GSM5513604	Mapping human haematopoietic stem cells from haemogenic endothelium to birth	Nature,2022
LIHC	Liver	GSE162950_GSM5513605	Mapping human haematopoietic stem cells from haemogenic endothelium to birth	Nature,2022
LIHC	Liver	GSE162950_GSM5513606	Mapping human haematopoietic stem cells from haemogenic endothelium to birth	Nature,2022
LIHC	Liver	GSE162950_GSM5513607	Mapping human haematopoietic stem cells from haemogenic endothelium to birth	Nature,2022
LIHC	Liver	GSE162950_GSM5513608	Mapping human haematopoietic stem cells from haemogenic endothelium to birth	Nature,2022
LIHC	Liver	GSE162950_GSM5513609	Mapping human haematopoietic stem cells from haemogenic endothelium to birth	Nature,2022
LIHC	Liver	GSE162950_GSM5513610	Mapping human haematopoietic stem cells from haemogenic endothelium to birth	Nature,2022
LIHC	Liver	GSE167096_GSM5093328	Integrating Spatial Transcriptomics and Single-Cell RNA-seq Reveals the Gene Expression Profling of the Human Embryonic Liver	Front Cell Dev Biol,2021
LIHC	Liver	GSE167096_GSM5093329	Integrating Spatial Transcriptomics and Single-Cell RNA-seq Reveals the Gene Expression Profling of the Human Embryonic Liver	Front Cell Dev Biol,2021
LUAD	Lung	GSE178361_GSM5388414	Human distal lung maps and lineage hierarchies reveal a bipotent progenitor	Nature,2022
LUAD	Lung	GSE178361_GSM5388415	Human distal lung maps and lineage hierarchies reveal a bipotent progenitor	Nature,2022
PRAD	Prostate	GSE178934_GSM5401200	5-Alpha reductase inhibitors induce a prostate luminal to club cell transition in human benign prostatic hyperplasia	Journal of Pathology,2022
PRAD	Prostate	GSE178934_GSM5401201	5-Alpha reductase inhibitors induce a prostate luminal to club cell transition in human benign prostatic hyperplasia	Journal of Pathology,2022
PRAD	Prostate	GSE178934_GSM5401202	5-Alpha reductase inhibitors induce a prostate luminal to club cell transition in human benign prostatic hyperplasia	Journal of Pathology,2022
PRAD	Prostate	GSE178934_GSM5401203	5-Alpha reductase inhibitors induce a prostate luminal to club cell transition in human benign prostatic hyperplasia	Journal of Pathology,2022
PRAD	Prostate	GSE178934_GSM5401204	5-Alpha reductase inhibitors induce a prostate luminal to club cell transition in human benign prostatic hyperplasia	Journal of Pathology,2022
PRAD	Prostate	GSE178934_GSM5401205	5-Alpha reductase inhibitors induce a prostate luminal to club cell transition in human benign prostatic hyperplasia	Journal of Pathology,2022
PRAD	Prostate	GSE178934_GSM5401206	5-Alpha reductase inhibitors induce a prostate luminal to club cell transition in human benign prostatic hyperplasia	Journal of Pathology,2022
PRAD	Prostate	GSE178934_GSM5401207	5-Alpha reductase inhibitors induce a prostate luminal to club cell transition in human benign prostatic hyperplasia	Journal of Pathology,2022
CSCC	Skin	GSE182208_GSM5531131	Endothelial Phospholipase Cr2 Improves Outcomes of Diabetic Ischemic Limb Rescue Following VEGF Therapy	Diabetes,2022
HNSCC	Head and Neck	GSE184510_GSM5591748	Size matters: the impact of nucleus size on results from spatial transcriptomics	Journal of Translational Medicine,2023
HNSCC	Head and Neck	GSE184510_GSM5591749	Size matters: the impact of nucleus size on results from spatial transcriptomics	Journal of Translational Medicine,2023
HNSCC	Head and Neck	GSE184510_GSM5591750	Size matters: the impact of nucleus size on results from spatial transcriptomics	Journal of Translational Medicine,2023
HNSCC	Head and Neck	GSE184510_GSM5591751	Size matters: the impact of nucleus size on results from spatial transcriptomics	Journal of Translational Medicine,2023
HNSCC	Head and Neck	GSE184510_GSM5591752	Size matters: the impact of nucleus size on results from spatial transcriptomics	Journal of Translational Medicine,2023
HNSCC	Head and Neck	GSE184510_GSM5591753	Size matters: the impact of nucleus size on results from spatial transcriptomics	Journal of Translational Medicine,2023
HNSCC	Head and Neck	GSE184510_GSM5591754	Size matters: the impact of nucleus size on results from spatial transcriptomics	Journal of Translational Medicine,2023
HNSCC	Head and Neck	GSE184510_GSM5591755	Size matters: the impact of nucleus size on results from spatial transcriptomics	Journal of Translational Medicine,2023
LIHC	Liver	GSE185477_GSM5616008	Single-Cell, Single‐Nucleus, and Spatial RNA Sequencing of the Human Liver Identifies Cholangiocyte and Mesenchymal Heterogeneity	Hepatology Communications,2021
RCC	Kidney	GSE185715_GSM5621965	Genome-wide spatial expression profiling in formalin-fixed tissues	Cell Genomics,2021
RCC	Kidney	GSE185715_GSM5621966	Genome-wide spatial expression profiling in formalin-fixed tissues	Cell Genomics,2021
RCC	Kidney	GSE185715_GSM5621967	Genome-wide spatial expression profiling in formalin-fixed tissues	Cell Genomics,2021
LUAD	Lung	GSE185715_GSM5621968	Genome-wide spatial expression profiling in formalin-fixed tissues	Cell Genomics,2021
LUAD	Lung	GSE185715_GSM5621969	Genome-wide spatial expression profiling in formalin-fixed tissues	Cell Genomics,2021
LUAD	Lung	GSE185715_GSM5621970	Genome-wide spatial expression profiling in formalin-fixed tissues	Cell Genomics,2021
LUAD	Lung	GSE185715_GSM5621971	Genome-wide spatial expression profiling in formalin-fixed tissues	Cell Genomics,2021
LIHC	Liver	GSE192741_GSM5764424	Spatial proteogenomics reveals distinct and evolutionarily conserved hepatic macrophage niches	Cell,2022
LIHC	Liver	GSE192741_GSM5764425	Spatial proteogenomics reveals distinct and evolutionarily conserved hepatic macrophage niches	Cell,2022
LIHC	Liver	GSE192741_GSM5764426	Spatial proteogenomics reveals distinct and evolutionarily conserved hepatic macrophage niches	Cell,2022
LIHC	Liver	GSE192741_GSM5764427	Spatial proteogenomics reveals distinct and evolutionarily conserved hepatic macrophage niches	Cell,2022
LIHC	Liver	GSE192741_GSM5764428	Spatial proteogenomics reveals distinct and evolutionarily conserved hepatic macrophage niches	Cell,2022
CSCC	Skin	GSE197023_GSM5907091	Spatial transcriptomics combined with single-cell RNA-sequencing unravels the complex inflammatory cell network in atopic dermatitis	Allergy,2023
CSCC	Skin	GSE197023_GSM5907092	Spatial transcriptomics combined with single-cell RNA-sequencing unravels the complex inflammatory cell network in atopic dermatitis	Allergy,2023
CSCC	Skin	GSE197023_GSM5907093	Spatial transcriptomics combined with single-cell RNA-sequencing unravels the complex inflammatory cell network in atopic dermatitis	Allergy,2023
CSCC	Skin	GSE197023_GSM5907094	Spatial transcriptomics combined with single-cell RNA-sequencing unravels the complex inflammatory cell network in atopic dermatitis	Allergy,2023
CSCC	Skin	GSE197023_GSM5907095	Spatial transcriptomics combined with single-cell RNA-sequencing unravels the complex inflammatory cell network in atopic dermatitis	Allergy,2023
CSCC	Skin	GSE197023_GSM5907096	Spatial transcriptomics combined with single-cell RNA-sequencing unravels the complex inflammatory cell network in atopic dermatitis	Allergy,2023
PDAC	Pancreas	GSE197317_GSM5914539	Single-cell transcriptomic and spatial landscapes of the developing human pancreas	Cell Metabolism,2023
PDAC	Pancreas	GSE197317_GSM5914540	Single-cell transcriptomic and spatial landscapes of the developing human pancreas	Cell Metabolism,2023
PDAC	Pancreas	GSE197317_GSM5914541	Single-cell transcriptomic and spatial landscapes of the developing human pancreas	Cell Metabolism,2023
PDAC	Pancreas	GSE197317_GSM5914542	Single-cell transcriptomic and spatial landscapes of the developing human pancreas	Cell Metabolism,2023
PDAC	Pancreas	GSE197317_GSM5914543	Single-cell transcriptomic and spatial landscapes of the developing human pancreas	Cell Metabolism,2023
PDAC	Pancreas	GSE197317_GSM5914544	Single-cell transcriptomic and spatial landscapes of the developing human pancreas	Cell Metabolism,2023
PDAC	Pancreas	GSE197317_GSM5914545	Single-cell transcriptomic and spatial landscapes of the developing human pancreas	Cell Metabolism,2023
PDAC	Pancreas	GSE197317_GSM5914546	Single-cell transcriptomic and spatial landscapes of the developing human pancreas	Cell Metabolism,2023
CSCC	Skin	GSE202011_GSM6086638	Single-Cell, Single-Nucleus, and Spatial RNA Sequencing of the Human Liver Identifies Cholangiocyte and Mesenchymal Heterogeneity	Hepatology Communications,2021
CSCC	Skin	GSE202011_GSM6086639	Single-Cell, Single-Nucleus, and Spatial RNA Sequencing of the Human Liver Identifies Cholangiocyte and Mesenchymal Heterogeneity	Hepatology Communications,2021
CSCC	Skin	GSE202011_GSM6086640	Single-Cell, Single-Nucleus, and Spatial RNA Sequencing of the Human Liver Identifies Cholangiocyte and Mesenchymal Heterogeneity	Hepatology Communications,2021
CSCC	Skin	GSE202011_GSM6086641	Single-Cell, Single-Nucleus, and Spatial RNA Sequencing of the Human Liver Identifies Cholangiocyte and Mesenchymal Heterogeneity	Hepatology Communications,2021
CSCC	Skin	GSE202011_GSM6086642	Single-Cell, Single-Nucleus, and Spatial RNA Sequencing of the Human Liver Identifies Cholangiocyte and Mesenchymal Heterogeneity	Hepatology Communications,2021
CSCC	Skin	GSE202011_GSM6086643	Single-Cell, Single-Nucleus, and Spatial RNA Sequencing of the Human Liver Identifies Cholangiocyte and Mesenchymal Heterogeneity	Hepatology Communications,2021
CSCC	Skin	GSE202011_GSM6086644	Single-Cell, Single-Nucleus, and Spatial RNA Sequencing of the Human Liver Identifies Cholangiocyte and Mesenchymal Heterogeneity	Hepatology Communications,2021
RCC	Kidney	GSE206306_GSM6250307	A spatially anchored transcriptomic atlas of the human kidney papilla identifies significant immune injury in patients with stone disease	Nature Communications,2023
RCC	Kidney	GSE206306_GSM6250308	A spatially anchored transcriptomic atlas of the human kidney papilla identifies significant immune injury in patients with stone disease	Nature Communications,2023
RCC	Kidney	GSE206306_GSM6250309	A spatially anchored transcriptomic atlas of the human kidney papilla identifies significant immune injury in patients with stone disease	Nature Communications,2023
RCC	Kidney	GSE206306_GSM6250310	A spatially anchored transcriptomic atlas of the human kidney papilla identifies significant immune injury in patients with stone disease	Nature Communications,2023
RCC	Kidney	GSE206306_GSM7166168	A spatially anchored transcriptomic atlas of the human kidney papilla identifies significant immune injury in patients with stone disease	Nature Communications,2023
RCC	Kidney	GSE206306_GSM7166169	A spatially anchored transcriptomic atlas of the human kidney papilla identifies significant immune injury in patients with stone disease	Nature Communications,2023
RCC	Kidney	GSE206306_GSM7166170	A spatially anchored transcriptomic atlas of the human kidney papilla identifies significant immune injury in patients with stone disease	Nature Communications,2023
OSCC	Oral Cavity	GSE206621_GSM6258251	Spatially resolved transcriptomics reveals pro-inflammatory fibroblast involved in lymphocyte recruitment through CXCL8 and CXCL10	Elife,2023
OSCC	Oral Cavity	GSE206621_GSM6258252	Spatially resolved transcriptomics reveals pro-inflammatory fibroblast involved in lymphocyte recruitment through CXCL8 and CXCL10	Elife,2023
OSCC	Oral Cavity	GSE206621_GSM6258253	Spatially resolved transcriptomics reveals pro-inflammatory fibroblast involved in lymphocyte recruitment through CXCL8 and CXCL10	Elife,2023
OSCC	Oral Cavity	GSE206621_GSM6258254	Spatially resolved transcriptomics reveals pro-inflammatory fibroblast involved in lymphocyte recruitment through CXCL8 and CXCL10	Elife,2023
CESC	Cervix	GSE208654_GSM6360689	Spatiotemporally deciphering the mysterious mechanism of persistent HPV-induced malignant transition and immune remodelling from HPV-infected normal cervix, precancer to cervical cancer: Integrating single-cell RNA-sequencing and spatial transcriptome	Clinical And Translational Medicine,2023
LIHC	Liver	GSE223559_GSM6963121	Multimodal decoding of human liver regeneration	Nature,2024
CSCC	Skin	GSE225475_GSM7049132	Single cell and spatial sequencing define processes by which keratinocytes and fibroblasts amplify inflammatory responses in psoriasis	Nature Communications,2023
CSCC	Skin	GSE225475_GSM7049133	Single cell and spatial sequencing define processes by which keratinocytes and fibroblasts amplify inflammatory responses in psoriasis	Nature Communications,2023
RCC	Kidney	GSE244084_GSM7806336	In Situ Spatial Reconstruction of Distinct Normal and Pathological Cell Populations Within the Human Adrenal Gland	Journal of The Endocrine Society,2023
RCC	Kidney	GSE244084_GSM7806337	In Situ Spatial Reconstruction of Distinct Normal and Pathological Cell Populations Within the Human Adrenal Gland	Journal of The Endocrine Society,2023
RCC	Kidney	GSE244084_GSM7806338	In Situ Spatial Reconstruction of Distinct Normal and Pathological Cell Populations Within the Human Adrenal Gland	Journal of The Endocrine Society,2023
RCC	Kidney	GSE244084_GSM7806339	In Situ Spatial Reconstruction of Distinct Normal and Pathological Cell Populations Within the Human Adrenal Gland	Journal of The Endocrine Society,2023
CSCC	Skin	GSE144239_GSM4565823	Multimodal Analysis of Composition and Spatial Architecture in Human Squamous Cell Carcinoma	Cell,2020
CSCC	Skin	GSE144239_GSM4565824	Multimodal Analysis of Composition and Spatial Architecture in Human Squamous Cell Carcinoma	Cell,2020
CRC	Colon	GSE158328_GSM4797921	Spatiotemporal analysis of human intestinal development at single-cell resolution	Cell,2021
CRC	Colon	GSE158328_GSM4797922	Spatiotemporal analysis of human intestinal development at single-cell resolution	Cell,2021
CRC	Colon	GSE158328_GSM4797923	Spatiotemporal analysis of human intestinal development at single-cell resolution	Cell,2021
MIBC	Bladder	GSE171351_GSM5224027	The potential crosstalk between tumor and plasma cells and its association with clinical outcome and immunotherapy response in bladder cancer	Journal of Translational Medicine,2022
MIBC	Bladder	GSE171351_GSM5224028	The potential crosstalk between tumor and plasma cells and its association with clinical outcome and immunotherapy response in bladder cancer	Journal of Translational Medicine,2022
MIBC	Bladder	GSE171351_GSM5224029	The potential crosstalk between tumor and plasma cells and its association with clinical outcome and immunotherapy response in bladder cancer	Journal of Translational Medicine,2022
MIBC	Bladder	GSE171351_GSM5224030	The potential crosstalk between tumor and plasma cells and its association with clinical outcome and immunotherapy response in bladder cancer	Journal of Translational Medicine,2022
LUAD	Lung	GSE179572_GSM5420749	Distinct phenotypic states and spatial distribution of CD8+ T cell clonotypes in human brain metastases	Cell Reports Medicine,2022
LUAD	Lung	GSE179572_GSM5420751	Distinct phenotypic states and spatial distribution of CD8+ T cell clonotypes in human brain metastases	Cell Reports Medicine,2022
RCC	Kidney	GSE179572_GSM5420752	Distinct phenotypic states and spatial distribution of CD8+ T cell clonotypes in human brain metastases	Cell Reports Medicine,2022
HNSCC	Head and Neck	GSE181300_GSM5494475	A novel m7G regulator-based methylation patterns in head and neck squamous cell carcinoma	Molecular Carcinogenesis,2023
HNSCC	Head and Neck	GSE181300_GSM5494476	A novel m7G regulator-based methylation patterns in head and neck squamous cell carcinoma	Molecular Carcinogenesis,2023
HNSCC	Head and Neck	GSE181300_GSM5494477	A novel m7G regulator-based methylation patterns in head and neck squamous cell carcinoma	Molecular Carcinogenesis,2023
HNSCC	Head and Neck	GSE181300_GSM5494478	A novel m7G regulator-based methylation patterns in head and neck squamous cell carcinoma	Molecular Carcinogenesis,2023
HNSCC	Head and Neck	GSE181300_GSM5494479	A novel m7G regulator-based methylation patterns in head and neck squamous cell carcinoma	Molecular Carcinogenesis,2023
HNSCC	Head and Neck	GSE181300_GSM5494480	A novel m7G regulator-based methylation patterns in head and neck squamous cell carcinoma	Molecular Carcinogenesis,2023
HNSCC	Head and Neck	GSE181300_GSM5494481	A novel m7G regulator-based methylation patterns in head and neck squamous cell carcinoma	Molecular Carcinogenesis,2023
HNSCC	Head and Neck	GSE181300_GSM5494482	A novel m7G regulator-based methylation patterns in head and neck squamous cell carcinoma	Molecular Carcinogenesis,2023
OVCA	Ovary	GSE189843_GSM5708485	Spatially resolved transcriptomics of high-grade serous ovarian carcinoma	Iscience,2022
OVCA	Ovary	GSE189843_GSM5708487	Spatially resolved transcriptomics of high-grade serous ovarian carcinoma	Iscience,2022
OVCA	Ovary	GSE189843_GSM5708488	Spatially resolved transcriptomics of high-grade serous ovarian carcinoma	Iscience,2022
OVCA	Ovary	GSE189843_GSM5708489	Spatially resolved transcriptomics of high-grade serous ovarian carcinoma	Iscience,2022
OVCA	Ovary	GSE189843_GSM5708491	Spatially resolved transcriptomics of high-grade serous ovarian carcinoma	Iscience,2022
OVCA	Ovary	GSE189843_GSM5708492	Spatially resolved transcriptomics of high-grade serous ovarian carcinoma	Iscience,2022
OVCA	Ovary	GSE189843_GSM5708493	Spatially resolved transcriptomics of high-grade serous ovarian carcinoma	Iscience,2022
OVCA	Ovary	GSE189843_GSM5708495	Spatially resolved transcriptomics of high-grade serous ovarian carcinoma	Iscience,2022
GBM	Brain	GSE195661_GSM5844711	Spatial transcriptomic analysis delineates epithelial and mesenchymal subpopulations and transition stages in childhood ependymoma	Neuro-Oncology,2022
GBM	Brain	GSE195661_GSM5844712	Spatial transcriptomic analysis delineates epithelial and mesenchymal subpopulations and transition stages in childhood ependymoma	Neuro-Oncology,2022
GBM	Brain	GSE195661_GSM5844713	Spatial transcriptomic analysis delineates epithelial and mesenchymal subpopulations and transition stages in childhood ependymoma	Neuro-Oncology,2022
GBM	Brain	GSE195661_GSM5844720	Spatial transcriptomic analysis delineates epithelial and mesenchymal subpopulations and transition stages in childhood ependymoma	Neuro-Oncology,2022
GBM	Brain	GSE195661_GSM5844723	Spatial transcriptomic analysis delineates epithelial and mesenchymal subpopulations and transition stages in childhood ependymoma	Neuro-Oncology,2022
PDAC	Pancreas	GSE202740_GSM6132062	Integration of single-nuclei RNA-sequencing, spatial transcriptomics and histochemistry defines the complex microenvironment of NF1-associated plexiform neurofibromas	Acta Neuropathologica Communications,2023
BRCA	Breast	GSE203612_GSM6177599	Pan-cancer spatially resolved single-cell analysis reveals the crosstalk between cancer-associated fibroblasts and tumor microenvironment	Molecular Cancer,2023
BRCA	Breast	GSE203612_GSM6177601	Pan-cancer spatially resolved single-cell analysis reveals the crosstalk between cancer-associated fibroblasts and tumor microenvironment	Molecular Cancer,2023
GIST	Gastroenterology	GSE203612_GSM6177607	Pan-cancer spatially resolved single-cell analysis reveals the crosstalk between cancer-associated fibroblasts and tumor microenvironment	Molecular Cancer,2023
GIST	Gastroenterology	GSE203612_GSM6177609	Pan-cancer spatially resolved single-cell analysis reveals the crosstalk between cancer-associated fibroblasts and tumor microenvironment	Molecular Cancer,2023
LIHC	Liver	GSE203612_GSM6177612	Pan-cancer spatially resolved single-cell analysis reveals the crosstalk between cancer-associated fibroblasts and tumor microenvironment	Molecular Cancer,2023
OVCA	Ovary	GSE203612_GSM6177617	Pan-cancer spatially resolved single-cell analysis reveals the crosstalk between cancer-associated fibroblasts and tumor microenvironment	Molecular Cancer,2023
PDAC	Pancreas	GSE203612_GSM6177618	Pan-cancer spatially resolved single-cell analysis reveals the crosstalk between cancer-associated fibroblasts and tumor microenvironment	Molecular Cancer,2023
EC	Endometrium	GSE203612_GSM6177623	Pan-cancer spatially resolved single-cell analysis reveals the crosstalk between cancer-associated fibroblasts and tumor microenvironment	Molecular Cancer,2023
SKCM	Skin	GSE203612_GSM6177624	Pan-cancer spatially resolved single-cell analysis reveals the crosstalk between cancer-associated fibroblasts and tumor microenvironment	Molecular Cancer,2023
BRCA	Breast	GSE203612_GSM6177625	Pan-cancer spatially resolved single-cell analysis reveals the crosstalk between cancer-associated fibroblasts and tumor microenvironment	Molecular Cancer,2023
OSCC	Oral Cavity	GSE208253_GSM6339631	Spatial transcriptomics reveals distinct and conserved tumor core and edge architectures that predict survival and targeted therapy response	Nature Communications,2023
OSCC	Oral Cavity	GSE208253_GSM6339634	Spatial transcriptomics reveals distinct and conserved tumor core and edge architectures that predict survival and targeted therapy response	Nature Communications,2023
OSCC	Oral Cavity	GSE208253_GSM6339635	Spatial transcriptomics reveals distinct and conserved tumor core and edge architectures that predict survival and targeted therapy response	Nature Communications,2023
OSCC	Oral Cavity	GSE208253_GSM6339638	Spatial transcriptomics reveals distinct and conserved tumor core and edge architectures that predict survival and targeted therapy response	Nature Communications,2023
OSCC	Oral Cavity	GSE208253_GSM6339639	Spatial transcriptomics reveals distinct and conserved tumor core and edge architectures that predict survival and targeted therapy response	Nature Communications,2023
CESC	Cervix	GSE208654_GSM6360690	Spatiotemporally deciphering the mysterious mechanism of persistent HPV-induced malignant transition and immune remodelling from HPV-infected normal cervix, precancer to cervical cancer: Integrating single-cell RNA-sequencing and spatial transcriptome	Clinical And Translational Medicine,2023
CESC	Cervix	GSE208654_GSM6360691	Spatiotemporally deciphering the mysterious mechanism of persistent HPV-induced malignant transition and immune remodelling from HPV-infected normal cervix, precancer to cervical cancer: Integrating single-cell RNA-sequencing and spatial transcriptome	Clinical And Translational Medicine,2023
OVCA	Ovary	GSE211956_GSM6506112	Comparison of the Illumina NextSeq 2000 and GeneMind Genolab M sequencing platforms for spatial transcriptomics	BMC Genomics,2023
OVCA	Ovary	GSE211956_GSM6506113	Comparison of the Illumina NextSeq 2000 and GeneMind Genolab M sequencing platforms for spatial transcriptomics	BMC Genomics,2023
OVCA	Ovary	GSE211956_GSM6506114	Comparison of the Illumina NextSeq 2000 and GeneMind Genolab M sequencing platforms for spatial transcriptomics	BMC Genomics,2023
HN-AS	Head and Neck	GSE227469_GSM7101009	Spatial transcriptomics reveal topological immune landscapes of Asian head and neck angiosarcoma	Communications Biology,2023
HN-AS	Head and Neck	GSE227469_GSM7101010	Spatial transcriptomics reveal topological immune landscapes of Asian head and neck angiosarcoma	Communications Biology,2023
HN-AS	Head and Neck	GSE227469_GSM7101011	Spatial transcriptomics reveal topological immune landscapes of Asian head and neck angiosarcoma	Communications Biology,2023
HN-AS	Head and Neck	GSE227469_GSM7101012	Spatial transcriptomics reveal topological immune landscapes of Asian head and neck angiosarcoma	Communications Biology,2023
PN	Nerve	GSE232766_GSM7373502	Integration of single-nuclei RNA-sequencing, spatial transcriptomics and histochemistry defines the complex microenvironment of NF1-associated plexiform neurofibromas	Acta Neuropathologica Communications,2023
PN	Nerve	GSE232766_GSM7373503	Integration of single-nuclei RNA-sequencing, spatial transcriptomics and histochemistry defines the complex microenvironment of NF1-associated plexiform neurofibromas	Acta Neuropathologica Communications,2023
PN	Nerve	GSE232766_GSM7373504	Integration of single-nuclei RNA-sequencing, spatial transcriptomics and histochemistry defines the complex microenvironment of NF1-associated plexiform neurofibromas	Acta Neuropathologica Communications,2023
IPMN	Pancreatic Ducts	GSE233293_GSM7421780	Spatial Transcriptomics of Intraductal Papillary Mucinous Neoplasms of the Pancreas Identifies NKX6-2 as a Driver of Gastric Differentiation and Indolent Biological Potential	Cancer Discovery,2023
IPMN	Pancreatic Ducts	GSE233293_GSM7421781	Spatial Transcriptomics of Intraductal Papillary Mucinous Neoplasms of the Pancreas Identifies NKX6-2 as a Driver of Gastric Differentiation and Indolent Biological Potential	Cancer Discovery,2023
IPMN	Pancreatic Ducts	GSE233293_GSM7421782	Spatial Transcriptomics of Intraductal Papillary Mucinous Neoplasms of the Pancreas Identifies NKX6-2 as a Driver of Gastric Differentiation and Indolent Biological Potential	Cancer Discovery,2023
IPMN	Pancreatic Ducts	GSE233293_GSM7421783	Spatial Transcriptomics of Intraductal Papillary Mucinous Neoplasms of the Pancreas Identifies NKX6-2 as a Driver of Gastric Differentiation and Indolent Biological Potential	Cancer Discovery,2023
IPMN	Pancreatic Ducts	GSE233293_GSM7421784	Spatial Transcriptomics of Intraductal Papillary Mucinous Neoplasms of the Pancreas Identifies NKX6-2 as a Driver of Gastric Differentiation and Indolent Biological Potential	Cancer Discovery,2023
IPMN	Pancreatic Ducts	GSE233293_GSM7421785	Spatial Transcriptomics of Intraductal Papillary Mucinous Neoplasms of the Pancreas Identifies NKX6-2 as a Driver of Gastric Differentiation and Indolent Biological Potential	Cancer Discovery,2023
IPMN	Pancreatic Ducts	GSE233293_GSM7421786	Spatial Transcriptomics of Intraductal Papillary Mucinous Neoplasms of the Pancreas Identifies NKX6-2 as a Driver of Gastric Differentiation and Indolent Biological Potential	Cancer Discovery,2023
IPMN	Pancreatic Ducts	GSE233293_GSM7421787	Spatial Transcriptomics of Intraductal Papillary Mucinous Neoplasms of the Pancreas Identifies NKX6-2 as a Driver of Gastric Differentiation and Indolent Biological Potential	Cancer Discovery,2023
IPMN	Pancreatic Ducts	GSE233293_GSM7421788	Spatial Transcriptomics of Intraductal Papillary Mucinous Neoplasms of the Pancreas Identifies NKX6-2 as a Driver of Gastric Differentiation and Indolent Biological Potential	Cancer Discovery,2023
IPMN	Pancreatic Ducts	GSE233293_GSM7421789	Spatial Transcriptomics of Intraductal Papillary Mucinous Neoplasms of the Pancreas Identifies NKX6-2 as a Driver of Gastric Differentiation and Indolent Biological Potential	Cancer Discovery,2023
IPMN	Pancreatic Ducts	GSE233293_GSM7421790	Spatial Transcriptomics of Intraductal Papillary Mucinous Neoplasms of the Pancreas Identifies NKX6-2 as a Driver of Gastric Differentiation and Indolent Biological Potential	Cancer Discovery,2023
IPMN	Pancreatic Ducts	GSE233293_GSM7421792	Spatial Transcriptomics of Intraductal Papillary Mucinous Neoplasms of the Pancreas Identifies NKX6-2 as a Driver of Gastric Differentiation and Indolent Biological Potential	Cancer Discovery,2023
CSCC	Skin	GSE144239_GSM4565825	Multimodal Analysis of Composition and Spatial Architecture in Human Squamous Cell Carcinoma	Cell,2020
CSCC	Skin	GSE144239_GSM4565826	Multimodal Analysis of Composition and Spatial Architecture in Human Squamous Cell Carcinoma	Cell,2020
CRC	Colon	GSE158328_GSM4797916	Spatiotemporal analysis of human intestinal development at single-cell resolution	Cell,2021
CRC	Colon	GSE158328_GSM4797917	Spatiotemporal analysis of human intestinal development at single-cell resolution	Cell,2021
CRC	Colon	GSE158328_GSM4797918	Spatiotemporal analysis of human intestinal development at single-cell resolution	Cell,2021
CRC	Colon	GSE158328_GSM4797919	Spatiotemporal analysis of human intestinal development at single-cell resolution	Cell,2021
CRC	Colon	GSE158328_GSM4797920	Spatiotemporal analysis of human intestinal development at single-cell resolution	Cell,2021
SKCM	Skin	GSE179572_GSM5420750	Distinct phenotypic states and spatial distribution of CD8+ T cell clonotypes in human brain metastases	Cell Reports Medicine,2022
BRCA	Breast	GSE179572_GSM5420753	Distinct phenotypic states and spatial distribution of CD8+ T cell clonotypes in human brain metastases	Cell Reports Medicine,2022
LUAD	Lung	GSE179572_GSM5420754	Distinct phenotypic states and spatial distribution of CD8+ T cell clonotypes in human brain metastases	Cell Reports Medicine,2022
OVCA	Ovary	GSE189843_GSM5708486	Spatially resolved transcriptomics of high-grade serous ovarian carcinoma	Iscience,2022
OVCA	Ovary	GSE189843_GSM5708490	Spatially resolved transcriptomics of high-grade serous ovarian carcinoma	Iscience,2022
OVCA	Ovary	GSE189843_GSM5708494	Spatially resolved transcriptomics of high-grade serous ovarian carcinoma	Iscience,2022
OVCA	Ovary	GSE189843_GSM5708496	Spatially resolved transcriptomics of high-grade serous ovarian carcinoma	Iscience,2022
GBM	Brain	GSE195661_GSM5844714	Spatial transcriptomic analysis delineates epithelial and mesenchymal subpopulations and transition stages in childhood ependymoma	Neuro-Oncology,2022
GBM	Brain	GSE195661_GSM5844715	Spatial transcriptomic analysis delineates epithelial and mesenchymal subpopulations and transition stages in childhood ependymoma	Neuro-Oncology,2022
GBM	Brain	GSE195661_GSM5844716	Spatial transcriptomic analysis delineates epithelial and mesenchymal subpopulations and transition stages in childhood ependymoma	Neuro-Oncology,2022
GBM	Brain	GSE195661_GSM5844717	Spatial transcriptomic analysis delineates epithelial and mesenchymal subpopulations and transition stages in childhood ependymoma	Neuro-Oncology,2022
GBM	Brain	GSE195661_GSM5844718	Spatial transcriptomic analysis delineates epithelial and mesenchymal subpopulations and transition stages in childhood ependymoma	Neuro-Oncology,2022
GBM	Brain	GSE195661_GSM5844719	Spatial transcriptomic analysis delineates epithelial and mesenchymal subpopulations and transition stages in childhood ependymoma	Neuro-Oncology,2022
GBM	Brain	GSE195661_GSM5844721	Spatial transcriptomic analysis delineates epithelial and mesenchymal subpopulations and transition stages in childhood ependymoma	Neuro-Oncology,2022
GBM	Brain	GSE195661_GSM5844722	Spatial transcriptomic analysis delineates epithelial and mesenchymal subpopulations and transition stages in childhood ependymoma	Neuro-Oncology,2022
GBM	Brain	GSE195661_GSM5844724	Spatial transcriptomic analysis delineates epithelial and mesenchymal subpopulations and transition stages in childhood ependymoma	Neuro-Oncology,2022
PDAC	Pancreas	GSE202740_GSM6132061	Integration of single-nuclei RNA-sequencing, spatial transcriptomics and histochemistry defines the complex microenvironment of NF1-associated plexiform neurofibromas	Acta Neuropathologica Communications,2023
PDAC	Pancreas	GSE202740_GSM6132063	Integration of single-nuclei RNA-sequencing, spatial transcriptomics and histochemistry defines the complex microenvironment of NF1-associated plexiform neurofibromas	Acta Neuropathologica Communications,2023
PDAC	Pancreas	GSE202740_GSM6132064	Integration of single-nuclei RNA-sequencing, spatial transcriptomics and histochemistry defines the complex microenvironment of NF1-associated plexiform neurofibromas	Acta Neuropathologica Communications,2023
BRCA	Breast	GSE203612_GSM6177603	Pan-cancer spatially resolved single-cell analysis reveals the crosstalk between cancer-associated fibroblasts and tumor microenvironment	Molecular Cancer,2023
OVCA	Ovary	GSE203612_GSM6177614	Pan-cancer spatially resolved single-cell analysis reveals the crosstalk between cancer-associated fibroblasts and tumor microenvironment	Molecular Cancer,2023
CRC	Colon	GSE206552_GSM6256810	Spatial resolution of cellular senescence dynamics in human colorectal liver metastasis	Aging Cell,2023
CRC	Colon	GSE206552_GSM6256811	Spatial resolution of cellular senescence dynamics in human colorectal liver metastasis	Aging Cell,2023
CRC	Colon	GSE206552_GSM6256812	Spatial resolution of cellular senescence dynamics in human colorectal liver metastasis	Aging Cell,2023
CRC	Colon	GSE206552_GSM6256813	Spatial resolution of cellular senescence dynamics in human colorectal liver metastasis	Aging Cell,2023
OSCC	Oral Cavity	GSE208253_GSM6339632	Spatial transcriptomics reveals distinct and conserved tumor core and edge architectures that predict survival and targeted therapy response	Nature Communications,2023
OSCC	Oral Cavity	GSE208253_GSM6339633	Spatial transcriptomics reveals distinct and conserved tumor core and edge architectures that predict survival and targeted therapy response	Nature Communications,2023
OSCC	Oral Cavity	GSE208253_GSM6339636	Spatial transcriptomics reveals distinct and conserved tumor core and edge architectures that predict survival and targeted therapy response	Nature Communications,2023
OSCC	Oral Cavity	GSE208253_GSM6339637	Spatial transcriptomics reveals distinct and conserved tumor core and edge architectures that predict survival and targeted therapy response	Nature Communications,2023
OSCC	Oral Cavity	GSE208253_GSM6339640	Spatial transcriptomics reveals distinct and conserved tumor core and edge architectures that predict survival and targeted therapy response	Nature Communications,2023
OSCC	Oral Cavity	GSE208253_GSM6339641	Spatial transcriptomics reveals distinct and conserved tumor core and edge architectures that predict survival and targeted therapy response	Nature Communications,2023
OSCC	Oral Cavity	GSE208253_GSM6339642	Spatial transcriptomics reveals distinct and conserved tumor core and edge architectures that predict survival and targeted therapy response	Nature Communications,2023
CESC	Cervix	GSE208654_GSM6360692	Spatiotemporally deciphering the mysterious mechanism of persistent HPV-induced malignant transition and immune remodelling from HPV-infected normal cervix, precancer to cervical cancer: Integrating single-cell RNA-sequencing and spatial transcriptome	Clinical And Translational Medicine,2023
OVCA	Ovary	GSE211956_GSM6506110	Comparison of the Illumina NextSeq 2000 and GeneMind Genolab M sequencing platforms for spatial transcriptomics	BMC Genomics,2023
OVCA	Ovary	GSE211956_GSM6506111	Comparison of the Illumina NextSeq 2000 and GeneMind Genolab M sequencing platforms for spatial transcriptomics	BMC Genomics,2023
OVCA	Ovary	GSE211956_GSM6506115	Comparison of the Illumina NextSeq 2000 and GeneMind Genolab M sequencing platforms for spatial transcriptomics	BMC Genomics,2023
OVCA	Ovary	GSE211956_GSM6506116	Comparison of the Illumina NextSeq 2000 and GeneMind Genolab M sequencing platforms for spatial transcriptomics	BMC Genomics,2023
OVCA	Ovary	GSE211956_GSM6506117	Comparison of the Illumina NextSeq 2000 and GeneMind Genolab M sequencing platforms for spatial transcriptomics	BMC Genomics,2023
PN	nerve	GSE232766_GSM7373501	Integration of single-nuclei RNA-sequencing, spatial transcriptomics and histochemistry defines the complex microenvironment of NF1-associated plexiform neurofibromas	Acta Neuropathologica Communications,2023
IPMN	Pancreatic Ducts	GSE233293_GSM7421791	Spatial Transcriptomics of Intraductal Papillary Mucinous Neoplasms of the Pancreas Identifies NKX6-2 as a Driver of Gastric Differentiation and Indolent Biological Potential	Cancer Discovery,2023

## Sheet: SC
Table S2.The datasets of single cell transcriptome used in SMTdb.
Tissue	Cancer	Dataset	Paper	Publication
Breast	BRCA	GSE169657	Single-cell and spatial profiling identify three response trajectories to pembrolizumab and radiation therapy in triple negative breast cancer	Cancer Cell,2024
Cervix	CESC	GSE168652	Single-cell transcriptomics reveals the landscape of intra-tumoral heterogeneity and transcriptional activities of ECs in CC	Molecular Therapy - Nucleic Acids,2021
Cervix	CESC	GSE208653	Spatiotemporally deciphering the mysterious mechanism of persistent HPV-induced malignant transition and immune remodelling from HPV-infected normal cervix, precancer to cervical cancer: Integrating single-cell RNA-sequencing and spatial transcriptome	Clinical and Translational Medicine,2023
Colon	CRC	GSE152042	Defining human mesenchymal and epithelial heterogeneity in response to oral inflammatory disease	Elife,2021
Colon	CRC	GSE139555	Peripheral T cell expansion predicts tumour infiltration and clinical response	Nature,2020
Skin	CSCC	GSE144236	Multimodal Analysis of Composition and Spatial Architecture in Human Squamous Cell Carcinoma	Cell,2020
Skin	CSCC	GSE182208	Endothelial Phospholipase Cγ2 Improves Outcomes of Diabetic Ischemic Limb Rescue Following VEGF Therapy	Diabetes,2022
Skin	CSCC	GSE151177	Single-cell transcriptomics applied to emigrating cells from psoriasis elucidate pathogenic versus regulatory immune cell subsets	Journal of Allergy and Clinical Immunology,2021
Skin	CSCC	GSE173205	Dupilumab-associated head and neck dermatitis shows a pronounced type 22 immune signature mediated by oligoclonally expanded T cells	Nature Communications,2024
Skin	SKCM	GSE179373	Distinct phenotypic states and spatial distribution of CD8+ T cell clonotypes in human brain metastases	Cell Reports Medicine,2022
Endometrium	EC	GSE225689	Netrin-1 blockade inhibits tumour growth and EMT features in endometrial cancer	Nature,2023
Brain	GBM	GSE222520	Pan-cancer T cell atlas links a cellular stress response state to immunotherapy resistance	Nature Medicine,2023
Gastroenterology	GIST	GSE203612	Cancer cell states recur across tumor types and form specific interactions with the tumor microenvironment	Nature Genetics,2022
Head and Neck	HN-AS	GSE139324	Immune Landscape of Viral- and Carcinogen-Driven Head and Neck Cancer	Immunity,2020
Head and Neck	HNSCC	GSE139324	Immune Landscape of Viral- and Carcinogen-Driven Head and Neck Cancer	Immunity,2020
Head and neck	HNSCC	GSE129308	Single-soma transcriptomics of tangle-bearing neurons in Alzheimer's disease reveals the signatures of tau-associated synaptic dysfunction.	bioRxiv - Neuroscience,2020
Pancreatic Ducts	IPMN	GSE156405	Elucidation of Tumor-Stromal Heterogeneity and the Ligand-Receptor Interactome by Single-Cell Transcriptomics in Real-world Pancreatic Cancer Biopsies	Clinical Cancer Research,2021
Liver	LIHC	GSE192742	Spatial proteogenomics reveals distinct and evolutionarily conserved hepatic macrophage niches	Cell,2022
Liver	LIHC	https://www.ebi.ac.uk/biostudies/arrayexpress/studies/E-MTAB-7407	Decoding human fetal liver haematopoiesis	Nature,2019
Liver	LIHC	GSE223581	Multimodal decoding of human liver regeneration	Nature,2024
Liver	LIHC	GSE192740	Spatial proteogenomics reveals distinct and evolutionarily conserved hepatic macrophage niches	Cell,2022
Lung	LUAD	GSE179373	Distinct phenotypic states and spatial distribution of CD8+ T cell clonotypes in human brain metastases	Cell Reports Medicine,2022
Lung	LUAD	GSE178360	Human distal lung maps and lineage hierarchies reveal a bipotent progenitor	Nature,2022
Bladder	MIBC	GSE130001	A reference profile-free deconvolution method to infer cancer cell-intrinsic subtypes and tumor-type-specific stromal profiles	Genome Medicine,2020
Oral cavity	OSCC	GSE195655	Mesenchymal-epithelial transition in lymph node metastases of oral squamous cell carcinoma is accompanied by ZEB1 expression	Journal of Translational Medicine,2023
Oral cavity	OSCC	GSE152042	Defining human mesenchymal and epithelial heterogeneity in response to oral inflammatory disease	eLife,2021
Ovary	OVCA	GSE233615	Fallopian tube single cell analysis reveals myeloid cell alterations in high-grade serous ovarian cancer	iScience,2024
Ovary	OVCA	GSE211956	Spatial transcriptomics reveals discrete tumour microenvironments and autocrine loops within ovarian cancer subclones	Nature Communications,2024
Pancreas	PDAC	GSE111672	Integrating microarray-based spatial transcriptomics and single-cell RNA-seq reveals tissue architecture in pancreatic ductal adenocarcinomas	Nature Biotechnology,2020
Pancreas	PDAC	GSE197064	Single-cell transcriptomic and spatial landscapes of the developing human pancreas	Cell Metabolism,2022
Nerve	PN	GSE181985	Multiple Nf1 Schwann cell populations reprogram the plexiform neurofibroma tumor microenvironment	JCI Insight,2022
Prostate	PRAD	GSE142489	Vitamin D sufficiency enhances differentiation of patient-derived prostate epithelial organoids	iScience,2021
Prostate	PRAD	GSE179312	5-Alpha reductase inhibitors induce a prostate luminal to club cell transition in human benign prostatic hyperplasia	J Pathol,2022
Kidney	RCC	EGAD00001008030	Mapping single-cell transcriptomes in the intra-tumoral and associated territories of kidney cancer	Cancer Cell,2022
Kidney	RCC	https://www.ebi.ac.uk/biostudies/arrayexpress/studies/E-MTAB-13615	Steroids-producing adrenocortical nodules: a novel two-layered structure as a precursor lesion of cortisol-producing adenoma	EBioMedicine,2024
Kidney	RCC	GSE231569	A spatially anchored transcriptomic atlas of the human kidney papilla identifies significant immune injury in patients with stone disease	Nature Communications,2023
Kidney	RCC	GSE140989	Single cell transcriptomics identifies focal segmental glomerulosclerosis remission endothelial biomarker	JCI Insight,2020
