# Supplementary material for: SMTdb: A Comprehensive Spatial Meta-Transcriptome Resource in Cancer
Source: Mol Biol Evol. 2025 Oct 15;42(11):msaf263. doi: 10.1093/molbev/msaf263 (PMC12596269; doi:10.1093/molbev/msaf263)
Supplement: msaf263_Supplementary_Data [file msaf263_supplementary_data.zip › Supplementary Table 2.xlsx]

## Sheet: Sheet1
Table S2. The lineage map of microbiota in SMTdb.
kingdom	phylum	class	order	family	genus	species
kingdom_Bacteria	phylum_Proteobacteria	class_Gammaproteobacteria	order_Enterobacterales	family_Enterobacteriaceae	genus_Citrobacter	species_Citrobacter_freundii
kingdom_Fungi	phylum_Ascomycota	class_Schizosaccharomycetes	order_Schizosaccharomycetales	family_Schizosaccharomycetaceae	genus_Schizosaccharomyces	species_Schizosaccharomyces_pombe
kingdom_Fungi	phylum_Basidiomycota	class_Exobasidiomycetes	order_Exobasidiales	family_Exobasidiaceae	genus_Exobasidium	species_Exobasidium_vaccinii
kingdom_Eukaryota	phylum_Evosea	class_Unknown	order_Mastigamoebida	family_Entamoebidae	genus_Entamoeba	species_Entamoeba_histolytica
kingdom_Eukaryota	phylum_Heterolobosea	class_Unknown	order_Unknown	family_Vahlkampfiidae	genus_Naegleria	species_Naegleria_fowleri
kingdom_Pararnavirae	phylum_Artverviricota	class_Revtraviricetes	order_Ortervirales	family_Retroviridae	genus_Lentivirus	species_Human_immunodeficiency_virus_1
kingdom_Eukaryota	phylum_Parabasalia	class_Unknown	order_Trichomonadida	family_Trichomonadidae	genus_Trichomonas	species_Trichomonas_gallinae
kingdom_Bacteria	phylum_Proteobacteria	class_Alphaproteobacteria	order_Rhodobacterales	family_Rhodobacteraceae	genus_Antarctobacter	species_Antarctobacter_heliothermus
kingdom_Fungi	phylum_Ascomycota	class_Sordariomycetes	order_Diaporthales	family_Diaporthaceae	genus_Diaporthe	species_Diaporthe_citri
kingdom_Eukaryota	phylum_Apicomplexa	class_Conoidasida	order_Eucoccidiorida	family_Sarcocystidae	genus_Besnoitia	species_Besnoitia_besnoiti
kingdom_Fungi	phylum_Ascomycota	class_Dothideomycetes	order_Pleosporales	family_Didymellaceae	genus_Epicoccum	species_Epicoccum_nigrum
kingdom_Eukaryota	phylum_Evosea	class_Unknown	order_Mastigamoebida	family_Entamoebidae	genus_Entamoeba	species_Entamoeba_coli
kingdom_Fungi	phylum_Basidiomycota	class_Ustilaginomycetes	order_Ustilaginales	family_Ustilaginaceae	genus_Ustilago	species_Ustilago_hordei
kingdom_Fungi	phylum_Ascomycota	class_Dothideomycetes	order_Mycosphaerellales	family_Teratosphaeriaceae	genus_Acrodontium	species_Acrodontium_crateriforme
kingdom_Fungi	phylum_Ascomycota	class_Eurotiomycetes	order_Verrucariales	family_Verrucariaceae	genus_Heteroplacidium	species_Heteroplacidium_fusculum
kingdom_Fungi	phylum_Ascomycota	class_Sordariomycetes	order_Sordariales	family_Chaetomiaceae	genus_Chaetomium	species_Chaetomium_thermophilum
kingdom_Eukaryota	phylum_Evosea	class_Eumycetozoa	order_Physariida	family_Physaraceae	genus_Physarum	species_Physarum_xylophilum
kingdom_Eukaryota	phylum_Unknown	class_Choanoflagellata	order_Craspedida	family_Salpingoecidae	genus_Salpingoeca	species_Salpingoeca_surira
kingdom_Fungi	phylum_Ascomycota	class_Sordariomycetes	order_Hypocreales	family_Ophiocordycipitaceae	genus_Purpureocillium	species_Purpureocillium_lilacinum
kingdom_Fungi	phylum_Ascomycota	class_Eurotiomycetes	order_Eurotiales	family_Aspergillaceae	genus_Aspergillus	species_Aspergillus_glaucus
kingdom_Bacteria	phylum_Proteobacteria	class_Betaproteobacteria	order_Burkholderiales	family_Comamonadaceae	genus_Acidovorax	species_Acidovorax_avenae
kingdom_Fungi	phylum_Ascomycota	class_Dothideomycetes	order_Mycosphaerellales	family_Mycosphaerellaceae	genus_Cercospora	species_Cercospora_beticola
kingdom_Fungi	phylum_Ascomycota	class_Lecanoromycetes	order_Lecideales	family_Lecideaceae	genus_Lecidea	species_Lecidea_confluens
kingdom_Eukaryota	phylum_Unknown	class_Oomycota	order_Peronosporales	family_Peronosporaceae	genus_Phytophthora	species_Phytophthora_parasitica
kingdom_Fungi	phylum_Ascomycota	class_Eurotiomycetes	order_Eurotiales	family_Aspergillaceae	genus_Aspergillus	species_Aspergillus_ruber
kingdom_Eukaryota	phylum_Ciliophora	class_Phyllopharyngea	order_Chlamydodontida	family_Chilodonellidae	genus_Chilodonella	species_Chilodonella_hexasticha
kingdom_Eukaryota	phylum_Unknown	class_Dinophyceae	order_Peridiniales	family_Peridiniaceae	genus_Bysmatrum	species_Bysmatrum_arenicola
kingdom_Bacteria	phylum_Proteobacteria	class_Gammaproteobacteria	order_Pasteurellales	family_Pasteurellaceae	genus_Haemophilus	species_Haemophilus_parahaemolyticus
kingdom_Bacteria	phylum_Firmicutes	class_Bacilli	order_Lactobacillales	family_Streptococcaceae	genus_Streptococcus	species_Streptococcus_pneumoniae
kingdom_Fungi	phylum_Ascomycota	class_Saccharomycetes	order_Saccharomycetales	family_Saccharomycetaceae	genus_Saccharomyces	species_Saccharomyces_cerevisiae
kingdom_Fungi	phylum_Basidiomycota	class_Agaricomycetes	order_Agaricales	family_Agaricaceae	genus_Agaricus	species_Agaricus_bisporus
kingdom_Fungi	phylum_Ascomycota	class_Dothideomycetes	order_Capnodiales	family_Capnodiaceae	genus_Leptoxyphium	species_Leptoxyphium_fumago
kingdom_Fungi	phylum_Basidiomycota	class_Microbotryomycetes	order_Sporidiobolales	family_Sporidiobolaceae	genus_Rhodotorula	species_Rhodotorula_glutinis
kingdom_Fungi	phylum_Basidiomycota	class_Microbotryomycetes	order_Sporidiobolales	family_Sporidiobolaceae	genus_Rhodotorula	species_Rhodotorula_mucilaginosa
kingdom_Eukaryota	phylum_Apicomplexa	class_Conoidasida	order_Eucoccidiorida	family_Cryptosporidiidae	genus_Cryptosporidium	species_Cryptosporidium_parvum
kingdom_Eukaryota	phylum_Apicomplexa	class_Aconoidasida	order_Haemosporida	family_Plasmodiidae	genus_Plasmodium	species_Plasmodium_falciparum
kingdom_Eukaryota	phylum_Apicomplexa	class_Aconoidasida	order_Piroplasmida	family_Babesiidae	genus_Babesia	species_Babesia_microti
kingdom_Eukaryota	phylum_Apicomplexa	class_Aconoidasida	order_Piroplasmida	family_Babesiidae	genus_Babesia	species_Babesia_caballi
kingdom_Eukaryota	phylum_Unknown	class_Cryptophyceae	order_Cyathomonadacea	family_Goniomonadaceae	genus_Goniomonas	species_Goniomonas_truncata
kingdom_Fungi	phylum_Basidiomycota	class_Agaricomycetes	order_Boletales	family_Boletaceae	genus_Boletus	species_Boletus_edulis
kingdom_Bacteria	phylum_Proteobacteria	class_Gammaproteobacteria	order_Enterobacterales	family_Enterobacteriaceae	genus_Klebsiella	species_Klebsiella_pneumoniae
kingdom_Eukaryota	phylum_Rhodophyta	class_Bangiophyceae	order_Bangiales	family_Bangiaceae	genus_Bangia	species_Bangia_fuscopurpurea
kingdom_Eukaryota	phylum_Unknown	class_Bigyra	order_Bicosoecida	family_Unknown	genus_Caecitellus	species_Caecitellus_parvulus
kingdom_Bacteria	phylum_Firmicutes	class_Bacilli	order_Bacillales	family_Bacillaceae	genus_Bacillus	species_Bacillus_subtilis
kingdom_Eukaryota	phylum_Evosea	class_Eumycetozoa	order_Stemonitida	family_Stemonitidae	genus_Diachea	species_Diachea_leucopodia
kingdom_Bacteria	phylum_Firmicutes	class_Bacilli	order_Bacillales	family_Bacillaceae	genus_Bacillus	species_Bacillus_velezensis
kingdom_Bacteria	phylum_Firmicutes	class_Tissierellia	order_Tissierellales	family_Peptoniphilaceae	genus_Anaerococcus	species_Anaerococcus_prevotii
kingdom_Fungi	phylum_Ascomycota	class_Sordariomycetes	order_Hypocreales	family_Clavicipitaceae	genus_Ustilaginoidea	species_Ustilaginoidea_virens
kingdom_Bacteria	phylum_Firmicutes	class_Bacilli	order_Lactobacillales	family_Streptococcaceae	genus_Streptococcus	species_Streptococcus_rubneri
kingdom_Bacteria	phylum_Firmicutes	class_Bacilli	order_Lactobacillales	family_Streptococcaceae	genus_Streptococcus	species_Streptococcus_parasuis
kingdom_Eukaryota	phylum_Bacillariophyta	class_Bacillariophyceae	order_Thalassiophysales	family_Catenulaceae	genus_Amphora	species_Amphora_lativentralis
kingdom_Fungi	phylum_Ascomycota	class_Saccharomycetes	order_Saccharomycetales	family_Dipodascaceae	genus_Yarrowia	species_Yarrowia_lipolytica
kingdom_Bacteria	phylum_Proteobacteria	class_Gammaproteobacteria	order_Enterobacterales	family_Enterobacteriaceae	genus_Citrobacter	species_Citrobacter_koseri
kingdom_Bacteria	phylum_Firmicutes	class_Tissierellia	order_Tissierellales	family_Peptoniphilaceae	genus_Peptoniphilus	species_Peptoniphilus_asaccharolyticus
kingdom_Bacteria	phylum_Actinobacteria	class_Actinobacteria	order_Micrococcales	family_Micrococcaceae	genus_Micrococcus	species_Micrococcus_luteus
kingdom_Bacteria	phylum_Firmicutes	class_Bacilli	order_Lactobacillales	family_Lactobacillaceae	genus_Lactobacillus	species_Lactobacillus_delbrueckii
kingdom_Bacteria	phylum_Actinobacteria	class_Actinobacteria	order_Bifidobacteriales	family_Bifidobacteriaceae	genus_Gardnerella	species_Gardnerella_vaginalis
kingdom_Bacteria	phylum_Firmicutes	class_Tissierellia	order_Tissierellales	family_Peptoniphilaceae	genus_Anaerococcus	species_Anaerococcus_lactolyticus
kingdom_Bacteria	phylum_Firmicutes	class_Tissierellia	order_Tissierellales	family_Peptoniphilaceae	genus_Anaerococcus	species_Anaerococcus_tetradius
kingdom_Bacteria	phylum_Actinobacteria	class_Actinobacteria	order_Corynebacteriales	family_Corynebacteriaceae	genus_Corynebacterium	species_Corynebacterium_accolens
kingdom_Bacteria	phylum_Actinobacteria	class_Actinobacteria	order_Corynebacteriales	family_Corynebacteriaceae	genus_Corynebacterium	species_Corynebacterium_jeikeium
kingdom_Bacteria	phylum_Actinobacteria	class_Actinobacteria	order_Corynebacteriales	family_Corynebacteriaceae	genus_Corynebacterium	species_Corynebacterium_tuberculostearicum
kingdom_Bacteria	phylum_Firmicutes	class_Bacilli	order_Lactobacillales	family_Lactobacillaceae	genus_Lactobacillus	species_Lactobacillus_crispatus
kingdom_Bacteria	phylum_Firmicutes	class_Tissierellia	order_Tissierellales	family_Peptoniphilaceae	genus_Peptoniphilus	species_Peptoniphilus_harei
kingdom_Bacteria	phylum_Actinobacteria	class_Actinobacteria	order_Actinomycetales	family_Actinomycetaceae	genus_Fannyhessea	species_Fannyhessea_vaginae
kingdom_Bacteria	phylum_Firmicutes	class_Bacilli	order_Lactobacillales	family_Aerococcaceae	genus_Aerococcus	species_Aerococcus_christensenii
kingdom_Eukaryota	phylum_Apicomplexa	class_Conoidasida	order_Eucoccidiorida	family_Cryptosporidiidae	genus_Cryptosporidium	species_Cryptosporidium_andersoni
kingdom_Bacteria	phylum_Firmicutes	class_Bacilli	order_Lactobacillales	family_Lactobacillaceae	genus_Lactobacillus	species_Lactobacillus_iners
kingdom_Bacteria	phylum_Actinobacteria	class_Actinobacteria	order_Corynebacteriales	family_Corynebacteriaceae	genus_Corynebacterium	species_Corynebacterium_imitans
kingdom_Bacteria	phylum_Fusobacteria	class_Fusobacteriia	order_Fusobacteriales	family_Leptotrichiaceae	genus_Sneathia	species_Sneathia_amnii
kingdom_Bacteria	phylum_Firmicutes	class_Bacilli	order_Lactobacillales	family_Lactobacillaceae	genus_Lactobacillus	species_Lactobacillus_johnsonii
kingdom_Bacteria	phylum_Firmicutes	class_Negativicutes	order_Veillonellales	family_Veillonellaceae	genus_Dialister	species_Dialister_succinatiphilus
kingdom_Bacteria	phylum_Actinobacteria	class_Actinobacteria	order_Corynebacteriales	family_Corynebacteriaceae	genus_Corynebacterium	species_Corynebacterium_urealyticum
kingdom_Bacteria	phylum_Actinobacteria	class_Actinobacteria	order_Corynebacteriales	family_Corynebacteriaceae	genus_Corynebacterium	species_Corynebacterium_aurimucosum
kingdom_Bacteria	phylum_Proteobacteria	class_Gammaproteobacteria	order_Enterobacterales	family_Pectobacteriaceae	genus_Dickeya	species_Dickeya_zeae
kingdom_Bacteria	phylum_Proteobacteria	class_Betaproteobacteria	order_Burkholderiales	family_Comamonadaceae	genus_Alicycliphilus	species_Alicycliphilus_denitrificans
kingdom_Bacteria	phylum_Actinobacteria	class_Actinobacteria	order_Corynebacteriales	family_Corynebacteriaceae	genus_Corynebacterium	species_Corynebacterium_casei
kingdom_Bacteria	phylum_Proteobacteria	class_Gammaproteobacteria	order_Enterobacterales	family_Enterobacteriaceae	genus_Citrobacter	species_Citrobacter_portucalensis
kingdom_Bacteria	phylum_Firmicutes	class_Tissierellia	order_Tissierellales	family_Peptoniphilaceae	genus_Anaerococcus	species_Anaerococcus_mediterraneensis
kingdom_Eukaryota	phylum_Ciliophora	class_Spirotrichea	order_Sporadotrichida	family_Gonostomatidae	genus_Gonostomum	species_Gonostomum_kuehnelti
kingdom_Bacteria	phylum_Firmicutes	class_Negativicutes	order_Veillonellales	family_Veillonellaceae	genus_Megasphaera	species_Megasphaera_stantonii
kingdom_Eukaryota	phylum_Foraminifera	class_Unknown	order_Miliolida	family_Miliolidae	genus_Quinqueloculina	species_Quinqueloculina_seminula
kingdom_Bacteria	phylum_Firmicutes	class_Clostridia	order_Clostridiales	family_Lachnospiraceae	genus_Anaerobutyricum	species_Anaerobutyricum_soehngenii
kingdom_Fungi	phylum_Basidiomycota	class_Agaricomycetes	order_Agaricales	family_Psathyrellaceae	genus_Coprinopsis	species_Coprinopsis_cinerea
kingdom_Fungi	phylum_Ascomycota	class_Dothideomycetes	order_Pleosporales	family_Massarinaceae	genus_Neottiosporina	species_Neottiosporina_paspali
kingdom_Fungi	phylum_Ascomycota	class_Eurotiomycetes	order_Chaetothyriales	family_Herpotrichiellaceae	genus_Cladophialophora	species_Cladophialophora_immunda
kingdom_Fungi	phylum_Basidiomycota	class_Tremellomycetes	order_Tremellales	family_Cryptococcaceae	genus_Kwoniella	species_Kwoniella_shandongensis
kingdom_Bacteria	phylum_Bacteroidetes	class_Flavobacteriia	order_Flavobacteriales	family_Weeksellaceae	genus_Cloacibacterium	species_Cloacibacterium_caeni
kingdom_Bacteria	phylum_Firmicutes	class_Bacilli	order_Bacillales	family_Bacillaceae	genus_Bacillus	species_Bacillus_cereus
kingdom_Bacteria	phylum_Actinobacteria	class_Actinobacteria	order_Micrococcales	family_Micrococcaceae	genus_Rothia	species_Rothia_dentocariosa
kingdom_Eukaryota	phylum_Haptista	class_Haptophyta	order_Isochrysidales	family_Noelaerhabdaceae	genus_Emiliania	species_Emiliania_huxleyi
kingdom_Bacteria	phylum_Proteobacteria	class_Gammaproteobacteria	order_Pseudomonadales	family_Moraxellaceae	genus_Moraxella	species_Moraxella_osloensis
kingdom_Bacteria	phylum_Firmicutes	class_Bacilli	order_Lactobacillales	family_Enterococcaceae	genus_Enterococcus	species_Enterococcus_casseliflavus
kingdom_Fungi	phylum_Ascomycota	class_Lecanoromycetes	order_Ostropales	family_Graphidaceae	genus_Graphis	species_Graphis_scripta
kingdom_Bacteria	phylum_Proteobacteria	class_Gammaproteobacteria	order_Pseudomonadales	family_Moraxellaceae	genus_Moraxella	species_Moraxella_bovoculi
kingdom_Bacteria	phylum_Actinobacteria	class_Actinobacteria	order_Micrococcales	family_Micrococcaceae	genus_Rothia	species_Rothia_mucilaginosa
kingdom_Fungi	phylum_Ascomycota	class_Sordariomycetes	order_Diaporthales	family_Diaporthaceae	genus_Diaporthe	species_Diaporthe_amygdali
kingdom_Orthornavirae	phylum_Kitrinoviricota	class_Alsuviricetes	order_Hepelivirales	family_Hepeviridae	genus_Orthohepevirus	species_Orthohepevirus_A
kingdom_Bacteria	phylum_Firmicutes	class_Bacilli	order_Lactobacillales	family_Streptococcaceae	genus_Streptococcus	species_Streptococcus_oralis
kingdom_Bacteria	phylum_Firmicutes	class_Bacilli	order_Lactobacillales	family_Streptococcaceae	genus_Streptococcus	species_Streptococcus_sanguinis
kingdom_Bacteria	phylum_Firmicutes	class_Bacilli	order_Lactobacillales	family_Streptococcaceae	genus_Streptococcus	species_Streptococcus_downei
kingdom_Eukaryota	phylum_Apicomplexa	class_Aconoidasida	order_Haemosporida	family_Plasmodiidae	genus_Plasmodium	species_Plasmodium_berghei
kingdom_Bacteria	phylum_Firmicutes	class_Bacilli	order_Lactobacillales	family_Streptococcaceae	genus_Streptococcus	species_Streptococcus_mitis
kingdom_Fungi	phylum_Basidiomycota	class_Agaricomycetes	order_Agaricales	family_Physalacriaceae	genus_Flammulina	species_Flammulina_velutipes
kingdom_Bacteria	phylum_Firmicutes	class_Bacilli	order_Lactobacillales	family_Streptococcaceae	genus_Streptococcus	species_Streptococcus_gallolyticus
kingdom_Bacteria	phylum_Actinobacteria	class_Actinobacteria	order_Propionibacteriales	family_Propionibacteriaceae	genus_Cutibacterium	species_Cutibacterium_acnes
kingdom_Eukaryota	phylum_Bacillariophyta	class_Bacillariophyceae	order_Unknown	family_Entomoneidaceae	genus_Entomoneis	species_Entomoneis_punctulata
kingdom_Eukaryota	phylum_Unknown	class_Unknown	order_Jakobida	family_Stygiellidae	genus_Stygiella	species_Stygiella_incarcerata
kingdom_Bacteria	phylum_Actinobacteria	class_Actinobacteria	order_Corynebacteriales	family_Corynebacteriaceae	genus_Corynebacterium	species_Corynebacterium_variabile
kingdom_Fungi	phylum_Ascomycota	class_Eurotiomycetes	order_Eurotiales	family_Aspergillaceae	genus_Aspergillus	species_Aspergillus_restrictus
kingdom_Fungi	phylum_Ascomycota	class_Sordariomycetes	order_Hypocreales	family_Bionectriaceae	genus_Clonostachys	species_Clonostachys_rosea
kingdom_Bacteria	phylum_Proteobacteria	class_Gammaproteobacteria	order_Pseudomonadales	family_Moraxellaceae	genus_Acinetobacter	species_Acinetobacter_johnsonii
kingdom_Bacteria	phylum_Actinobacteria	class_Actinobacteria	order_Corynebacteriales	family_Corynebacteriaceae	genus_Corynebacterium	species_Corynebacterium_mucifaciens
kingdom_Bacteria	phylum_Actinobacteria	class_Actinobacteria	order_Corynebacteriales	family_Corynebacteriaceae	genus_Corynebacterium	species_Corynebacterium_simulans
kingdom_Fungi	phylum_Ascomycota	class_Dothideomycetes	order_Pleosporales	family_Morosphaeriaceae	genus_Morosphaeria	species_Morosphaeria_ramunculicola
kingdom_Fungi	phylum_Ascomycota	class_Eurotiomycetes	order_Eurotiales	family_Aspergillaceae	genus_Aspergillus	species_Aspergillus_chevalieri
kingdom_Fungi	phylum_Ascomycota	class_Eurotiomycetes	order_Eurotiales	family_Aspergillaceae	genus_Aspergillus	species_Aspergillus_terreus
kingdom_Bacteria	phylum_Actinobacteria	class_Actinobacteria	order_Micrococcales	family_Dermabacteraceae	genus_Brachybacterium	species_Brachybacterium_faecium
kingdom_Fungi	phylum_Ascomycota	class_Eurotiomycetes	order_Eurotiales	family_Aspergillaceae	genus_Aspergillus	species_Aspergillus_oryzae
kingdom_Eukaryota	phylum_Euglenozoa	class_Unknown	order_Diplonemea	family_Diplonemidae	genus_Rhynchopus	species_Rhynchopus_euleeides
kingdom_Fungi	phylum_Ascomycota	class_Pezizomycetes	order_Pezizales	family_Morchellaceae	genus_Morchella	species_Morchella_sextelata
kingdom_Fungi	phylum_Ascomycota	class_Eurotiomycetes	order_Eurotiales	family_Aspergillaceae	genus_Aspergillus	species_Aspergillus_tanneri
kingdom_Fungi	phylum_Ascomycota	class_Eurotiomycetes	order_Eurotiales	family_Aspergillaceae	genus_Aspergillus	species_Aspergillus_puulaauensis
kingdom_Bacteria	phylum_Actinobacteria	class_Actinobacteria	order_Corynebacteriales	family_Corynebacteriaceae	genus_Corynebacterium	species_Corynebacterium_ihumii
kingdom_Bacteria	phylum_Actinobacteria	class_Actinobacteria	order_Corynebacteriales	family_Corynebacteriaceae	genus_Corynebacterium	species_Corynebacterium_gottingense
kingdom_Bacteria	phylum_Proteobacteria	class_Gammaproteobacteria	order_Enterobacterales	family_Enterobacteriaceae	genus_Klebsiella	species_Klebsiella_grimontii
kingdom_Bacteria	phylum_Proteobacteria	class_Gammaproteobacteria	order_Pseudomonadales	family_Pseudomonadaceae	genus_Pseudomonas	species_Pseudomonas_aeruginosa
kingdom_Bacteria	phylum_Proteobacteria	class_Betaproteobacteria	order_Burkholderiales	family_Burkholderiaceae	genus_Burkholderia	species_Burkholderia_cepacia
kingdom_Bacteria	phylum_Proteobacteria	class_Gammaproteobacteria	order_Pseudomonadales	family_Pseudomonadaceae	genus_Pseudomonas	species_Pseudomonas_fluorescens
kingdom_Bacteria	phylum_Proteobacteria	class_Gammaproteobacteria	order_Pseudomonadales	family_Pseudomonadaceae	genus_Pseudomonas	species_Pseudomonas_putida
kingdom_Bacteria	phylum_Proteobacteria	class_Betaproteobacteria	order_Burkholderiales	family_Burkholderiaceae	genus_Ralstonia	species_Ralstonia_solanacearum
kingdom_Bacteria	phylum_Proteobacteria	class_Gammaproteobacteria	order_Pseudomonadales	family_Pseudomonadaceae	genus_Pseudomonas	species_Pseudomonas_stutzeri
kingdom_Bacteria	phylum_Proteobacteria	class_Gammaproteobacteria	order_Enterobacterales	family_Enterobacteriaceae	genus_Escherichia	species_Escherichia_coli
kingdom_Bacteria	phylum_Proteobacteria	class_Deltaproteobacteria	order_Desulfovibrionales	family_Desulfovibrionaceae	genus_Desulfovibrio	species_Desulfovibrio_desulfuricans
kingdom_Bacteria	phylum_Firmicutes	class_Bacilli	order_Bacillales	family_Staphylococcaceae	genus_Staphylococcus	species_Staphylococcus_aureus
kingdom_Bacteria	phylum_Firmicutes	class_Bacilli	order_Bacillales	family_Staphylococcaceae	genus_Staphylococcus	species_Staphylococcus_epidermidis
kingdom_Bacteria	phylum_Firmicutes	class_Bacilli	order_Bacillales	family_Staphylococcaceae	genus_Staphylococcus	species_Staphylococcus_warneri
kingdom_Bacteria	phylum_Firmicutes	class_Bacilli	order_Lactobacillales	family_Streptococcaceae	genus_Streptococcus	species_Streptococcus_parasanguinis
kingdom_Bacteria	phylum_Firmicutes	class_Bacilli	order_Lactobacillales	family_Streptococcaceae	genus_Streptococcus	species_Streptococcus_anginosus
kingdom_Bacteria	phylum_Firmicutes	class_Clostridia	order_Clostridiales	family_Lachnospiraceae	genus_Lachnoclostridium	species_Clostridium_symbiosum
kingdom_Bacteria	phylum_Firmicutes	class_Clostridia	order_Clostridiales	family_Lachnospiraceae	genus_Enterocloster	species_Enterocloster_clostridioformis
kingdom_Bacteria	phylum_Firmicutes	class_Bacilli	order_Lactobacillales	family_Lactobacillaceae	genus_Lactobacillus	species_Lactobacillus_acidophilus
kingdom_Bacteria	phylum_Firmicutes	class_Bacilli	order_Lactobacillales	family_Lactobacillaceae	genus_Lactobacillus	species_Lactobacillus_gasseri
kingdom_Bacteria	phylum_Firmicutes	class_Bacilli	order_Lactobacillales	family_Lactobacillaceae	genus_Lactobacillus	species_Lactobacillus_murinus
kingdom_Eukaryota	phylum_Rhodophyta	class_Bangiophyceae	order_Cyanidiales	family_Cyanidiaceae	genus_Cyanidium	species_Cyanidium_caldarium
kingdom_Fungi	phylum_Ascomycota	class_Saccharomycetes	order_Saccharomycetales	family_Phaffomycetaceae	genus_Cyberlindnera	species_Cyberlindnera_jadinii
kingdom_Fungi	phylum_Ascomycota	class_Eurotiomycetes	order_Eurotiales	family_Aspergillaceae	genus_Aspergillus	species_Aspergillus_flavus
kingdom_Fungi	phylum_Ascomycota	class_Eurotiomycetes	order_Eurotiales	family_Aspergillaceae	genus_Aspergillus	species_Aspergillus_niger
kingdom_Fungi	phylum_Ascomycota	class_Sordariomycetes	order_Hypocreales	family_Nectriaceae	genus_Fusarium	species_Fusarium_culmorum
kingdom_Fungi	phylum_Ascomycota	class_Dothideomycetes	order_Dothideales	family_Saccotheciaceae	genus_Aureobasidium	species_Aureobasidium_pullulans
kingdom_Eukaryota	phylum_Apicomplexa	class_Conoidasida	order_Eucoccidiorida	family_Sarcocystidae	genus_Toxoplasma	species_Toxoplasma_gondii
kingdom_Bacteria	phylum_Proteobacteria	class_Betaproteobacteria	order_Burkholderiales	family_Burkholderiaceae	genus_Burkholderia	species_Burkholderia_mallei
kingdom_Fungi	phylum_Ascomycota	class_Saccharomycetes	order_Saccharomycetales	family_Saccharomycetaceae	genus_Saccharomyces	species_Saccharomyces_pastorianus
kingdom_Bacteria	phylum_Proteobacteria	class_Betaproteobacteria	order_Burkholderiales	family_Burkholderiaceae	genus_Burkholderia	species_Burkholderia_gladioli
kingdom_Bacteria	phylum_Firmicutes	class_Clostridia	order_Clostridiales	family_Lachnospiraceae	genus_Lachnoclostridium	species_Clostridium_scindens
kingdom_Bacteria	phylum_Proteobacteria	class_Gammaproteobacteria	order_Pseudomonadales	family_Pseudomonadaceae	genus_Pseudomonas	species_Pseudomonas_flavescens
kingdom_Bacteria	phylum_Actinobacteria	class_Actinobacteria	order_Propionibacteriales	family_Propionibacteriaceae	genus_Cutibacterium	species_Cutibacterium_avidum
kingdom_Bacteria	phylum_Firmicutes	class_Clostridia	order_Clostridiales	family_Lachnospiraceae	genus_Blautia	species_Blautia_producta
kingdom_Bacteria	phylum_Firmicutes	class_Clostridia	order_Clostridiales	family_Lachnospiraceae	genus_Mediterraneibacter	species_Ruminococcus_gnavus
kingdom_Bacteria	phylum_Firmicutes	class_Clostridia	order_Clostridiales	family_Lachnospiraceae	genus_Mediterraneibacter	species_Ruminococcus_torques
kingdom_Bacteria	phylum_Actinobacteria	class_Actinobacteria	order_Pseudonocardiales	family_Pseudonocardiaceae	genus_Amycolatopsis	species_Amycolatopsis_mediterranei
kingdom_Fungi	phylum_Basidiomycota	class_Agaricomycetes	order_Atheliales	family_Atheliaceae	genus_Athelia	species_Athelia_rolfsii
kingdom_Fungi	phylum_Ascomycota	class_Eurotiomycetes	order_Chaetothyriales	family_Herpotrichiellaceae	genus_Phialophora	species_Phialophora_verrucosa
kingdom_Bacteria	phylum_Proteobacteria	class_Deltaproteobacteria	order_Desulfovibrionales	family_Desulfovibrionaceae	genus_Desulfovibrio	species_Desulfovibrio_fairfieldensis
kingdom_Bacteria	phylum_Proteobacteria	class_Gammaproteobacteria	order_Pseudomonadales	family_Pseudomonadaceae	genus_Pseudomonas	species_Pseudomonas_avellanae
kingdom_Fungi	phylum_Basidiomycota	class_Agaricomycetes	order_Boletales	family_Suillaceae	genus_Suillus	species_Suillus_subaureus
kingdom_Fungi	phylum_Ascomycota	class_Saccharomycetes	order_Saccharomycetales	family_Pichiaceae	genus_Pichia	species_Pichia_cephalocereana
kingdom_Fungi	phylum_Ascomycota	class_Saccharomycetes	order_Saccharomycetales	family_Trichomonascaceae	genus_Sugiyamaella	species_Sugiyamaella_smithiae
kingdom_Fungi	phylum_Ascomycota	class_Sordariomycetes	order_Hypocreales	family_Nectriaceae	genus_Fusarium	species_Fusarium_venenatum
kingdom_Fungi	phylum_Ascomycota	class_Leotiomycetes	order_Erysiphales	family_Erysiphaceae	genus_Pleochaeta	species_Pleochaeta_shiraiana
kingdom_Bacteria	phylum_Proteobacteria	class_Betaproteobacteria	order_Burkholderiales	family_Burkholderiaceae	genus_Burkholderia	species_Burkholderia_vietnamiensis
kingdom_Bacteria	phylum_Firmicutes	class_Bacilli	order_Bacillales	family_Staphylococcaceae	genus_Staphylococcus	species_Staphylococcus_succinus
kingdom_Fungi	phylum_Ascomycota	class_Leotiomycetes	order_Erysiphales	family_Erysiphaceae	genus_Blumeria	species_Blumeria_graminis
kingdom_Bacteria	phylum_Firmicutes	class_Clostridia	order_Clostridiales	family_Lachnospiraceae	genus_Lacrimispora	species_Lacrimispora_indolis
kingdom_Bacteria	phylum_Firmicutes	class_Clostridia	order_Clostridiales	family_Clostridiaceae	genus_Clostridium	species_Clostridium_fusiformis
kingdom_Fungi	phylum_Basidiomycota	class_Malasseziomycetes	order_Malasseziales	family_Malasseziaceae	genus_Malassezia	species_Malassezia_globosa
kingdom_Fungi	phylum_Basidiomycota	class_Malasseziomycetes	order_Malasseziales	family_Malasseziaceae	genus_Malassezia	species_Malassezia_restricta
kingdom_Eukaryota	phylum_Unknown	class_Choanoflagellata	order_Acanthoecida	family_Acanthoecidae	genus_Acanthoeca	species_Acanthoeca_spectabilis
kingdom_Eukaryota	phylum_Apicomplexa	class_Conoidasida	order_Eucoccidiorida	family_Cryptosporidiidae	genus_Cryptosporidium	species_Cryptosporidium_felis
kingdom_Eukaryota	phylum_Unknown	class_Phaeophyceae	order_Tilopteridales	family_Tilopteridaceae	genus_Haplospora	species_Haplospora_globosa
kingdom_Fungi	phylum_Ascomycota	class_Lecanoromycetes	order_Umbilicariales	family_Umbilicariaceae	genus_Umbilicaria	species_Umbilicaria_vellea
kingdom_Bacteria	phylum_Proteobacteria	class_Betaproteobacteria	order_Burkholderiales	family_Burkholderiaceae	genus_Burkholderia	species_Burkholderia_multivorans
kingdom_Bacteria	phylum_Firmicutes	class_Clostridia	order_Clostridiales	family_Lachnospiraceae	genus_Dorea	species_Dorea_longicatena
kingdom_Bacteria	phylum_Firmicutes	class_Clostridia	order_Clostridiales	family_Lachnospiraceae	genus_Blautia	species_Blautia_luti
kingdom_Bacteria	phylum_Firmicutes	class_Clostridia	order_Clostridiales	family_Lachnospiraceae	genus_Lachnoclostridium	species_Clostridium_hylemonae
kingdom_Bacteria	phylum_Firmicutes	class_Clostridia	order_Clostridiales	family_Lachnospiraceae	genus_Lacrimispora	species_Lacrimispora_algidixylanolytica
kingdom_Bacteria	phylum_Proteobacteria	class_Betaproteobacteria	order_Burkholderiales	family_Burkholderiaceae	genus_Burkholderia	species_Burkholderia_cenocepacia
kingdom_Fungi	phylum_Ascomycota	class_Eurotiomycetes	order_Eurotiales	family_Aspergillaceae	genus_Penicillium	species_Penicillium_sacculum
kingdom_Bacteria	phylum_Firmicutes	class_Clostridia	order_Clostridiales	family_Eubacteriaceae	genus_Eubacterium	species_Eubacterium_plexicaudatum
kingdom_Fungi	phylum_Ascomycota	class_Sordariomycetes	order_Hypocreales	family_Cordycipitaceae	genus_Cordyceps	species_Cordyceps_gunnii
kingdom_Fungi	phylum_Ascomycota	class_Eurotiomycetes	order_Eurotiales	family_Aspergillaceae	genus_Penicillium	species_Penicillium_angulare
kingdom_Eukaryota	phylum_Unknown	class_Dinophyceae	order_Gymnodiniales	family_Gymnodiniaceae	genus_Gymnodinium	species_Gymnodinium_cf._placidum
kingdom_Bacteria	phylum_Firmicutes	class_Clostridia	order_Clostridiales	family_Peptostreptococcaceae	genus_Filifactor	species_Filifactor_alocis
kingdom_Bacteria	phylum_Firmicutes	class_Clostridia	order_Clostridiales	family_Clostridiaceae	genus_Hungatella	species_Hungatella_hathewayi
kingdom_Fungi	phylum_Ascomycota	class_Leotiomycetes	order_Erysiphales	family_Erysiphaceae	genus_Erysiphe	species_Erysiphe_alphitoides
kingdom_Bacteria	phylum_Proteobacteria	class_Gammaproteobacteria	order_Pseudomonadales	family_Pseudomonadaceae	genus_Pseudomonas	species_Pseudomonas_graminis
kingdom_Eukaryota	phylum_Evosea	class_Eumycetozoa	order_Physariida	family_Physaraceae	genus_Fuligo	species_Fuligo_septica
kingdom_Bacteria	phylum_Firmicutes	class_Clostridia	order_Clostridiales	family_Lachnospiraceae	genus_Pseudobutyrivibrio	species_Pseudobutyrivibrio_xylanivorans
kingdom_Bacteria	phylum_Proteobacteria	class_Gammaproteobacteria	order_Pseudomonadales	family_Pseudomonadaceae	genus_Pseudomonas	species_Pseudomonas_poae
kingdom_Bacteria	phylum_Firmicutes	class_Clostridia	order_Clostridiales	family_Lachnospiraceae	genus_Enterocloster	species_Enterocloster_bolteae
kingdom_Bacteria	phylum_Firmicutes	class_Bacilli	order_Bacillales	family_Staphylococcaceae	genus_Staphylococcus	species_Staphylococcus_haemolyticus
kingdom_Bacteria	phylum_Firmicutes	class_Bacilli	order_Bacillales	family_Staphylococcaceae	genus_Staphylococcus	species_Staphylococcus_pseudintermedius
kingdom_Bacteria	phylum_Firmicutes	class_Clostridia	order_Clostridiales	family_Ruminococcaceae	genus_Flavonifractor	species_Flavonifractor_plautii
kingdom_Bacteria	phylum_Firmicutes	class_Clostridia	order_Clostridiales	family_Lachnospiraceae	genus_Lachnoclostridium	species_Lachnoclostridium_phytofermentans
kingdom_Bacteria	phylum_Firmicutes	class_Clostridia	order_Clostridiales	family_Clostridiaceae	genus_Hungatella	species_Hungatella_xylanolytica
kingdom_Bacteria	phylum_Firmicutes	class_Clostridia	order_Clostridiales	family_Lachnospiraceae	genus_Coprococcus	species_Coprococcus_comes
kingdom_Bacteria	phylum_Firmicutes	class_Clostridia	order_Clostridiales	family_Lachnospiraceae	genus_Blautia	species_Blautia_obeum
kingdom_Bacteria	phylum_Actinobacteria	class_Actinobacteria	order_Micrococcales	family_Micrococcaceae	genus_Micrococcus	species_Micrococcus_endophyticus
kingdom_Bacteria	phylum_Firmicutes	class_Clostridia	order_Clostridiales	family_Lachnospiraceae	genus_Mediterraneibacter	species_Ruminococcus_lactaris
kingdom_Bacteria	phylum_Firmicutes	class_Clostridia	order_Clostridiales	family_Lachnospiraceae	genus_Marvinbryantia	species_Marvinbryantia_formatexigens
kingdom_Bacteria	phylum_Proteobacteria	class_Betaproteobacteria	order_Burkholderiales	family_Burkholderiaceae	genus_Burkholderia	species_Burkholderia_lata
kingdom_Bacteria	phylum_Proteobacteria	class_Betaproteobacteria	order_Burkholderiales	family_Burkholderiaceae	genus_Burkholderia	species_Burkholderia_contaminans
kingdom_Bacteria	phylum_Firmicutes	class_Clostridia	order_Clostridiales	family_Lachnospiraceae	genus_Enterocloster	species_Enterocloster_asparagiformis
kingdom_Bacteria	phylum_Firmicutes	class_Clostridia	order_Clostridiales	family_Lachnospiraceae	genus_Blautia	species_Blautia_hansenii
kingdom_Bacteria	phylum_Firmicutes	class_Clostridia	order_Clostridiales	family_Lachnospiraceae	genus_Catonella	species_Catonella_morbi
kingdom_Bacteria	phylum_Firmicutes	class_Clostridia	order_Clostridiales	family_Lachnospiraceae	genus_Lacrimispora	species_Lacrimispora_saccharolytica
kingdom_Fungi	phylum_Basidiomycota	class_Agaricomycetes	order_Agaricales	family_Marasmiaceae	genus_Neocampanella	species_Neocampanella_blastanos
kingdom_Bacteria	phylum_Firmicutes	class_Bacilli	order_Bacillales	family_Staphylococcaceae	genus_Staphylococcus	species_Staphylococcus_lugdunensis
kingdom_Bacteria	phylum_Firmicutes	class_Clostridia	order_Clostridiales	family_Lachnospiraceae	genus_Coprococcus	species_Coprococcus_catus
kingdom_Fungi	phylum_Ascomycota	class_Dothideomycetes	order_Pleosporales	family_Halotthiaceae	genus_Pontoporeia	species_Pontoporeia_biturbinata
kingdom_Fungi	phylum_Ascomycota	class_Eurotiomycetes	order_Eurotiales	family_Aspergillaceae	genus_Aspergillus	species_Aspergillus_fumigatus
kingdom_Eukaryota	phylum_Apicomplexa	class_Aconoidasida	order_Haemosporida	family_Plasmodiidae	genus_Plasmodium	species_Plasmodium_sp._gorilla_clade_G2
kingdom_Eukaryota	phylum_Unknown	class_Choanoflagellata	order_Craspedida	family_Salpingoecidae	genus_Salpingoeca	species_Salpingoeca_rosetta
kingdom_Fungi	phylum_Ascomycota	class_Pezizomycetes	order_Pezizales	family_Pezizaceae	genus_Mattirolomyces	species_Mattirolomyces_mexicanus
kingdom_Eukaryota	phylum_Evosea	class_Eumycetozoa	order_Physariida	family_Physaraceae	genus_Physarella	species_Physarella_oblonga
kingdom_Bacteria	phylum_Firmicutes	class_Clostridia	order_Clostridiales	family_Lachnospiraceae	genus_Lacrimispora	species_Lacrimispora_celerecrescens
kingdom_Bacteria	phylum_Firmicutes	class_Clostridia	order_Clostridiales	family_Lachnospiraceae	genus_Lacrimispora	species_Lacrimispora_sphenoides
kingdom_Bacteria	phylum_Proteobacteria	class_Betaproteobacteria	order_Burkholderiales	family_Burkholderiaceae	genus_Burkholderia	species_Burkholderia_pseudomallei
kingdom_Fungi	phylum_Ascomycota	class_Lecanoromycetes	order_Ostropales	family_Graphidaceae	genus_Astrochapsa	species_Astrochapsa_astroidea
kingdom_Fungi	phylum_Basidiomycota	class_Malasseziomycetes	order_Malasseziales	family_Malasseziaceae	genus_Malassezia	species_Malassezia_arunalokei
kingdom_Fungi	phylum_Ascomycota	class_Eurotiomycetes	order_Eurotiales	family_Aspergillaceae	genus_Aspergillus	species_Aspergillus_neoflavipes
kingdom_Bacteria	phylum_Firmicutes	class_Clostridia	order_Clostridiales	family_Lachnospiraceae	genus_Sellimonas	species_Sellimonas_intestinalis
kingdom_Bacteria	phylum_Firmicutes	class_Clostridia	order_Clostridiales	family_Lachnospiraceae	genus_Herbinix	species_Herbinix_luporum
kingdom_Bacteria	phylum_Proteobacteria	class_Deltaproteobacteria	order_Desulfovibrionales	family_Desulfovibrionaceae	genus_Desulfovibrio	species_Candidatus_Desulfovibrio_trichonymphae
kingdom_Bacteria	phylum_Firmicutes	class_Clostridia	order_Clostridiales	family_Lachnospiraceae	genus_Blautia	species_Blautia_massiliensis
kingdom_Bacteria	phylum_Firmicutes	class_Clostridia	order_Clostridiales	family_Ruminococcaceae	genus_Acutalibacter	species_Acutalibacter_muris
kingdom_Bacteria	phylum_Firmicutes	class_Clostridia	order_Clostridiales	family_Lachnospiraceae	genus_Lachnoclostridium	species_Lachnoclostridium_phocaeense
kingdom_Bacteria	phylum_Proteobacteria	class_Gammaproteobacteria	order_Pseudomonadales	family_Pseudomonadaceae	genus_Pseudomonas	species_Pseudomonas_sivasensis
kingdom_Bacteria	phylum_Firmicutes	class_Clostridia	order_Clostridiales	family_Oscillospiraceae	genus_Dysosmobacter	species_Dysosmobacter_welbionis
kingdom_Bacteria	phylum_Bacteroidetes	class_Bacteroidia	order_Bacteroidales	family_Muribaculaceae	genus_Duncaniella	species_Duncaniella_dubosii
kingdom_Bacteria	phylum_Proteobacteria	class_Gammaproteobacteria	order_Pasteurellales	family_Pasteurellaceae	genus_Haemophilus	species_Haemophilus_ducreyi
kingdom_Bacteria	phylum_Proteobacteria	class_Deltaproteobacteria	order_Desulfovibrionales	family_Desulfovibrionaceae	genus_Desulfovibrio	species_Desulfovibrio_vulgaris
kingdom_Bacteria	phylum_Proteobacteria	class_Deltaproteobacteria	order_Desulfovibrionales	family_Desulfovibrionaceae	genus_Desulfovibrio	species_Desulfovibrio_piger
kingdom_Bacteria	phylum_Firmicutes	class_Bacilli	order_Bacillales	family_Staphylococcaceae	genus_Staphylococcus	species_Staphylococcus_hominis
kingdom_Bacteria	phylum_Actinobacteria	class_Actinobacteria	order_Corynebacteriales	family_Corynebacteriaceae	genus_Corynebacterium	species_Corynebacterium_pseudotuberculosis
kingdom_Bacteria	phylum_Actinobacteria	class_Actinobacteria	order_Corynebacteriales	family_Mycobacteriaceae	genus_Mycobacterium	species_Mycobacterium_tuberculosis
kingdom_Fungi	phylum_Ascomycota	class_Pneumocystidomycetes	order_Pneumocystidales	family_Pneumocystidaceae	genus_Pneumocystis	species_Pneumocystis_carinii
kingdom_Fungi	phylum_Ascomycota	class_Saccharomycetes	order_Saccharomycetales	family_Pichiaceae	genus_Pichia	species_Pichia_kudriavzevii
kingdom_Fungi	phylum_Ascomycota	class_Saccharomycetes	order_Saccharomycetales	family_Saccharomycetaceae	genus_Nakaseomyces	species_Candida_glabrata
kingdom_Eukaryota	phylum_Apicomplexa	class_Aconoidasida	order_Piroplasmida	family_Babesiidae	genus_Babesia	species_Babesia_rodhaini
kingdom_Fungi	phylum_Ascomycota	class_Saccharomycetes	order_Saccharomycetales	family_Saccharomycetaceae	genus_Saccharomyces	species_Saccharomyces_paradoxus
kingdom_Bacteria	phylum_Firmicutes	class_Clostridia	order_Clostridiales	family_Lachnospiraceae	genus_Lachnoclostridium	species_Clostridium_polysaccharolyticum
kingdom_Bacteria	phylum_Firmicutes	class_Bacilli	order_Bacillales	family_Staphylococcaceae	genus_Staphylococcus	species_Staphylococcus_arlettae
kingdom_Bacteria	phylum_Firmicutes	class_Bacilli	order_Bacillales	family_Staphylococcaceae	genus_Staphylococcus	species_Staphylococcus_capitis
kingdom_Fungi	phylum_Ascomycota	class_Pneumocystidomycetes	order_Pneumocystidales	family_Pneumocystidaceae	genus_Pneumocystis	species_Pneumocystis_wakefieldiae
kingdom_Bacteria	phylum_Actinobacteria	class_Actinobacteria	order_Corynebacteriales	family_Corynebacteriaceae	genus_Corynebacterium	species_Corynebacterium_fastidiosum
kingdom_Fungi	phylum_Ascomycota	class_Eurotiomycetes	order_Eurotiales	family_Aspergillaceae	genus_Aspergillus	species_Aspergillus_proliferans
kingdom_Bacteria	phylum_Proteobacteria	class_Betaproteobacteria	order_Nitrosomonadales	family_Nitrosomonadaceae	genus_Nitrosomonas	species_Nitrosomonas_ureae
kingdom_Bacteria	phylum_Proteobacteria	class_Gammaproteobacteria	order_Pseudomonadales	family_Pseudomonadaceae	genus_Pseudomonas	species_Pseudomonas_synxantha
kingdom_Fungi	phylum_Ascomycota	class_Saccharomycetes	order_Saccharomycetales	family_Pichiaceae	genus_Pichia	species_Candida_pseudolambica
kingdom_Fungi	phylum_Ascomycota	class_Taphrinomycetes	order_Taphrinales	family_Taphrinaceae	genus_Taphrina	species_Taphrina_letifera
kingdom_Fungi	phylum_Basidiomycota	class_Malasseziomycetes	order_Malasseziales	family_Malasseziaceae	genus_Malassezia	species_Malassezia_pachydermatis
kingdom_Bacteria	phylum_Proteobacteria	class_Gammaproteobacteria	order_Pseudomonadales	family_Pseudomonadaceae	genus_Pseudomonas	species_Pseudomonas_lundensis
kingdom_Fungi	phylum_Ascomycota	class_Eurotiomycetes	order_Eurotiales	family_Aspergillaceae	genus_Monascus	species_Monascus_ruber
kingdom_Bacteria	phylum_Proteobacteria	class_Gammaproteobacteria	order_Pseudomonadales	family_Pseudomonadaceae	genus_Pseudomonas	species_Pseudomonas_reactans
kingdom_Fungi	phylum_Ascomycota	class_Lecanoromycetes	order_Lecanorales	family_Parmeliaceae	genus_Evernia	species_Evernia_esorediosa
kingdom_Bacteria	phylum_Actinobacteria	class_Actinobacteria	order_Corynebacteriales	family_Corynebacteriaceae	genus_Corynebacterium	species_Corynebacterium_afermentans
kingdom_Bacteria	phylum_Proteobacteria	class_Betaproteobacteria	order_Burkholderiales	family_Burkholderiaceae	genus_Burkholderia	species_Burkholderia_ambifaria
kingdom_Fungi	phylum_Ascomycota	class_Eurotiomycetes	order_Eurotiales	family_Aspergillaceae	genus_Aspergillus	species_Aspergillus_nidulans
kingdom_Eukaryota	phylum_Endomyxa	class_Unknown	order_Plasmodiophorida	family_Plasmodiophoridae	genus_Phagomyxa	species_Phagomyxa_odontellae
kingdom_Bacteria	phylum_Proteobacteria	class_Deltaproteobacteria	order_Desulfovibrionales	family_Desulfovibrionaceae	genus_Desulfovibrio	species_Desulfovibrio_alaskensis
kingdom_Bacteria	phylum_Firmicutes	class_Bacilli	order_Bacillales	family_Staphylococcaceae	genus_Staphylococcus	species_Staphylococcus_nepalensis
kingdom_Bacteria	phylum_Proteobacteria	class_Gammaproteobacteria	order_Pseudomonadales	family_Pseudomonadaceae	genus_Pseudomonas	species_Pseudomonas_protegens
kingdom_Bacteria	phylum_Proteobacteria	class_Gammaproteobacteria	order_Pseudomonadales	family_Pseudomonadaceae	genus_Pseudomonas	species_Pseudomonas_simiae
kingdom_Bacteria	phylum_Firmicutes	class_Clostridia	order_Clostridiales	family_Lachnospiraceae	genus_Enterocloster	species_Enterocloster_citroniae
kingdom_Bacteria	phylum_Actinobacteria	class_Actinobacteria	order_Corynebacteriales	family_Corynebacteriaceae	genus_Corynebacterium	species_Corynebacterium_ureicelerivorans
kingdom_Eukaryota	phylum_Unknown	class_Dinophyceae	order_Gymnodiniales	family_Gymnodiniaceae	genus_Margalefidinium	species_Margalefidinium_fulvescens
kingdom_Eukaryota	phylum_Unknown	class_Cryptophyceae	order_Cryptomonadales	family_Hemiselmidaceae	genus_Hemiselmis	species_Hemiselmis_andersenii
kingdom_Fungi	phylum_Ascomycota	class_Eurotiomycetes	order_Eurotiales	family_Aspergillaceae	genus_Aspergillus	species_Aspergillus_cristatus
kingdom_Bacteria	phylum_Firmicutes	class_Bacilli	order_Lactobacillales	family_Lactobacillaceae	genus_Lactobacillus	species_Lactobacillus_amylolyticus
kingdom_Bacteria	phylum_Firmicutes	class_Clostridia	order_Clostridiales	family_Christensenellaceae	genus_Christensenella	species_Christensenella_minuta
kingdom_Orthornavirae	phylum_Pisuviricota	class_Pisoniviricetes	order_Nidovirales	family_Coronaviridae	genus_Betacoronavirus	species_Severe_acute_respiratory_syndrome-related_coronavirus
kingdom_Bacteria	phylum_Proteobacteria	class_Betaproteobacteria	order_Burkholderiales	family_Comamonadaceae	genus_Acidovorax	species_Acidovorax_radicis
kingdom_Fungi	phylum_Ascomycota	class_Dothideomycetes	order_Venturiales	family_Sympoventuriaceae	genus_Ochroconis	species_Ochroconis_cordanae
kingdom_Bacteria	phylum_Actinobacteria	class_Actinobacteria	order_Corynebacteriales	family_Corynebacteriaceae	genus_Corynebacterium	species_Corynebacterium_maris
kingdom_Eukaryota	phylum_Apicomplexa	class_Aconoidasida	order_Haemosporida	family_Plasmodiidae	genus_Plasmodium	species_Plasmodium_inui
kingdom_Fungi	phylum_Ascomycota	class_Leotiomycetes	order_Helotiales	family_Lachnaceae	genus_Lachnellula	species_Lachnellula_hyalina
kingdom_Bacteria	phylum_Proteobacteria	class_Betaproteobacteria	order_Burkholderiales	family_Comamonadaceae	genus_Serpentinomonas	species_Serpentinomonas_raichei
kingdom_Fungi	phylum_Ascomycota	class_Leotiomycetes	order_Erysiphales	family_Erysiphaceae	genus_Erysiphe	species_Erysiphe_sengokui
kingdom_Eukaryota	phylum_Bacillariophyta	class_Bacillariophyceae	order_Thalassiophysales	family_Catenulaceae	genus_Amphora	species_Amphora_laevis
kingdom_Bacteria	phylum_Firmicutes	class_Bacilli	order_Lactobacillales	family_Lactobacillaceae	genus_Lactobacillus	species_Lactobacillus_paragasseri
kingdom_Bacteria	phylum_Proteobacteria	class_Epsilonproteobacteria	order_Campylobacterales	family_Helicobacteraceae	genus_Helicobacter	species_Helicobacter_pylori
kingdom_Viruses	phylum_Peploviricota	class_Herviviricetes	order_Herpesvirales	family_Herpesviridae	genus_Simplexvirus	species_Human_alphaherpesvirus_2
kingdom_Eukaryota	phylum_Ciliophora	class_Oligohymenophorea	order_Sessilida	family_Epistylidae	genus_Epistylis	species_Epistylis_hentscheli
kingdom_Eukaryota	phylum_Unknown	class_Unknown	order_Rotosphaerida	family_Fonticulaceae	genus_Fonticula	species_Fonticula_alba
kingdom_Eukaryota	phylum_Apicomplexa	class_Aconoidasida	order_Piroplasmida	family_Babesiidae	genus_Babesia	species_Babesia_cf._odocoilei
kingdom_Pararnavirae	phylum_Artverviricota	class_Revtraviricetes	order_Ortervirales	family_Retroviridae	genus_Gammaretrovirus	species_Murine_leukemia_virus
kingdom_Bacteria	phylum_Proteobacteria	class_Betaproteobacteria	order_Neisseriales	family_Neisseriaceae	genus_Neisseria	species_Neisseria_oralis
kingdom_Bacteria	phylum_Fusobacteria	class_Fusobacteriia	order_Fusobacteriales	family_Fusobacteriaceae	genus_Fusobacterium	species_Fusobacterium_nucleatum
kingdom_Bacteria	phylum_Fusobacteria	class_Fusobacteriia	order_Fusobacteriales	family_Fusobacteriaceae	genus_Fusobacterium	species_Fusobacterium_pseudoperiodonticum
kingdom_Bacteria	phylum_Proteobacteria	class_Gammaproteobacteria	order_Enterobacterales	family_Yersiniaceae	genus_Yersinia	species_Yersinia_enterocolitica
kingdom_Fungi	phylum_Ascomycota	class_Dothideomycetes	order_Pleosporales	family_Pleosporaceae	genus_Alternaria	species_Alternaria_alternata
kingdom_Eukaryota	phylum_Bacillariophyta	class_Coscinodiscophyceae	order_Thalassiosirales	family_Stephanodiscaceae	genus_Cyclotella	species_Cyclotella_meneghiniana
kingdom_Fungi	phylum_Basidiomycota	class_Exobasidiomycetes	order_Tilletiales	family_Tilletiaceae	genus_Erratomyces	species_Erratomyces_patelii
kingdom_Eukaryota	phylum_Bacillariophyta	class_Bacillariophyceae	order_Mastogloiales	family_Achnanthaceae	genus_Planothidium	species_Planothidium_lanceolatum
kingdom_Fungi	phylum_Ascomycota	class_Eurotiomycetes	order_Eurotiales	family_Aspergillaceae	genus_Aspergillus	species_Aspergillus_versicolor
kingdom_Eukaryota	phylum_Tubulinea	class_Elardia	order_Arcellinida	family_Difflugiidae	genus_Difflugia	species_Difflugia_oblonga
kingdom_Bacteria	phylum_Actinobacteria	class_Actinobacteria	order_Actinomycetales	family_Actinomycetaceae	genus_Schaalia	species_Schaalia_odontolytica
kingdom_Eukaryota	phylum_Apicomplexa	class_Aconoidasida	order_Piroplasmida	family_Theileriidae	genus_Theileria	species_Theileria_equi
kingdom_Eukaryota	phylum_Apicomplexa	class_Aconoidasida	order_Piroplasmida	family_Theileriidae	genus_Theileria	species_Theileria_sergenti
kingdom_Eukaryota	phylum_Apicomplexa	class_Aconoidasida	order_Piroplasmida	family_Theileriidae	genus_Theileria	species_Theileria_mutans
kingdom_Fungi	phylum_Basidiomycota	class_Agaricomycetes	order_Agaricales	family_Pluteaceae	genus_Volvariella	species_Volvariella_volvacea
kingdom_Fungi	phylum_Ascomycota	class_Eurotiomycetes	order_Eurotiales	family_Trichocomaceae	genus_Rasamsonia	species_Rasamsonia_argillacea
kingdom_Eukaryota	phylum_Unknown	class_Bigyra	order_Thraustochytrida	family_Thraustochytriaceae	genus_Aplanochytrium	species_Aplanochytrium_kerguelense
kingdom_Eukaryota	phylum_Ciliophora	class_Spirotrichea	order_Tintinnida	family_Xystonellidae	genus_Favella	species_Favella_panamensis
kingdom_Eukaryota	phylum_Bacillariophyta	class_Bacillariophyceae	order_Naviculales	family_Naviculaceae	genus_Navicula	species_Navicula_arenaria
kingdom_Eukaryota	phylum_Unknown	class_Dinophyceae	order_Dinophysiales	family_Dinophysiaceae	genus_Phalacroma	species_Phalacroma_rapa
kingdom_Eukaryota	phylum_Imbricatea	class_Unknown	order_Euglyphida	family_Cyphoderiidae	genus_Cyphoderia	species_Cyphoderia_trochus
kingdom_Fungi	phylum_Ascomycota	class_Dothideomycetes	order_Pleosporales	family_Melanommataceae	genus_Herpotrichia	species_Herpotrichia_macrotricha
kingdom_Fungi	phylum_Ascomycota	class_Dothideomycetes	order_Pleosporales	family_Anteagloniaceae	genus_Flammeascoma	species_Flammeascoma_bambusae
kingdom_Fungi	phylum_Ascomycota	class_Leotiomycetes	order_Helotiales	family_Helotiaceae	genus_Bisporella	species_Bisporella_shangrilana
kingdom_Bacteria	phylum_Proteobacteria	class_Alphaproteobacteria	order_Rhizobiales	family_Hyphomicrobiaceae	genus_Hyphomicrobium	species_Hyphomicrobium_vulgare
kingdom_Bacteria	phylum_Proteobacteria	class_Alphaproteobacteria	order_Rhizobiales	family_Methylobacteriaceae	genus_Methylorubrum	species_Methylorubrum_extorquens
kingdom_Fungi	phylum_Ascomycota	class_Taphrinomycetes	order_Taphrinales	family_Taphrinaceae	genus_Taphrina	species_Taphrina_deformans
kingdom_Eukaryota	phylum_Unknown	class_Glaucocystophyceae	order_Glaucocystales	family_Glaucocystaceae	genus_Glaucocystis	species_Glaucocystis_nostochinearum
kingdom_Eukaryota	phylum_Unknown	class_Dinophyceae	order_Gonyaulacales	family_Gonyaulacaceae	genus_Gonyaulax	species_Gonyaulax_spinifera
kingdom_Eukaryota	phylum_Apicomplexa	class_Aconoidasida	order_Piroplasmida	family_Babesiidae	genus_Babesia	species_Babesia_felis
kingdom_Eukaryota	phylum_Unknown	class_Phaeophyceae	order_Dictyotales	family_Dictyotaceae	genus_Spatoglossum	species_Spatoglossum_crassum
kingdom_Fungi	phylum_Ascomycota	class_Lichinomycetes	order_Lichinales	family_Peltulaceae	genus_Peltula	species_Peltula_umbilicata
kingdom_Fungi	phylum_Ascomycota	class_Lecanoromycetes	order_Lecanorales	family_Squamarinaceae	genus_Squamarina	species_Squamarina_gypsacea
kingdom_Eukaryota	phylum_Imbricatea	class_Unknown	order_Euglyphida	family_Cyphoderiidae	genus_Cyphoderia	species_Cyphoderia_littoralis
kingdom_Eukaryota	phylum_Apicomplexa	class_Aconoidasida	order_Haemosporida	family_Plasmodiidae	genus_Plasmodium	species_Plasmodium_ovale
kingdom_Eukaryota	phylum_Rhodophyta	class_Bangiophyceae	order_Bangiales	family_Bangiaceae	genus_Pyropia	species_Pyropia_haitanensis
kingdom_Eukaryota	phylum_Cercozoa	class_Unknown	order_Cercomonadida	family_Cercomonadidae	genus_Phytocercomonas	species_Phytocercomonas_venanatans
kingdom_Eukaryota	phylum_Apicomplexa	class_Aconoidasida	order_Piroplasmida	family_Babesiidae	genus_Babesia	species_Babesia_vogeli
kingdom_Eukaryota	phylum_Apicomplexa	class_Aconoidasida	order_Piroplasmida	family_Babesiidae	genus_Babesia	species_Babesia_gibsoni
kingdom_Eukaryota	phylum_Unknown	class_Synurophyceae	order_Synurales	family_Mallomonadaceae	genus_Synura	species_Synura_glabra
kingdom_Eukaryota	phylum_Apicomplexa	class_Aconoidasida	order_Haemosporida	family_Plasmodiidae	genus_Plasmodium	species_Plasmodium_yoelii
kingdom_Eukaryota	phylum_Unknown	class_Phaeophyceae	order_Fucales	family_Sargassaceae	genus_Sargassum	species_Sargassum_confusum
kingdom_Fungi	phylum_Basidiomycota	class_Agaricomycetes	order_Agaricales	family_Clavariaceae	genus_Clavulinopsis	species_Clavulinopsis_fusiformis
kingdom_Eukaryota	phylum_Apicomplexa	class_Conoidasida	order_Eucoccidiorida	family_Cryptosporidiidae	genus_Cryptosporidium	species_Cryptosporidium_canis
kingdom_Eukaryota	phylum_Bacillariophyta	class_Coscinodiscophyceae	order_Thalassiosirales	family_Skeletonemataceae	genus_Skeletonema	species_Skeletonema_menzelii
kingdom_Eukaryota	phylum_Apicomplexa	class_Conoidasida	order_Eucoccidiorida	family_Cryptosporidiidae	genus_Cryptosporidium	species_Cryptosporidium_hominis
kingdom_Fungi	phylum_Basidiomycota	class_Agaricomycetes	order_Agaricales	family_Amanitaceae	genus_Amanita	species_Amanita_griseoverrucosa
kingdom_Eukaryota	phylum_Cercozoa	class_Unknown	order_Cercomonadida	family_Cercomonadidae	genus_Cercomonas	species_Cercomonas_agilis
kingdom_Fungi	phylum_Ascomycota	class_Eurotiomycetes	order_Verrucariales	family_Verrucariaceae	genus_Polyblastia	species_Polyblastia_viridescens
kingdom_Eukaryota	phylum_Bacillariophyta	class_Bacillariophyceae	order_Cymbellales	family_Cymbellaceae	genus_Cymbella	species_Cymbella_excisa
kingdom_Eukaryota	phylum_Ciliophora	class_Oligohymenophorea	order_Mobilida	family_Trichodinidae	genus_Trichodina	species_Trichodina_paraheterodentata
kingdom_Fungi	phylum_Ascomycota	class_Dothideomycetes	order_Pleosporales	family_Bambusicolaceae	genus_Bambusicola	species_Bambusicola_thailandica
kingdom_Eukaryota	phylum_Apicomplexa	class_Aconoidasida	order_Haemosporida	family_Plasmodiidae	genus_Plasmodium	species_Plasmodium_matutinum
kingdom_Eukaryota	phylum_Bacillariophyta	class_Bacillariophyceae	order_Mastogloiales	family_Mastogloiaceae	genus_Mastogloia	species_Mastogloia_fimbriata
kingdom_Bacteria	phylum_Firmicutes	class_Clostridia	order_Clostridiales	family_Clostridiaceae	genus_Clostridium	species_Clostridium_botulinum
kingdom_Fungi	phylum_Ascomycota	class_Saccharomycetes	order_Saccharomycetales	family_Debaryomycetaceae	genus_Candida	species_Candida_albicans
kingdom_Fungi	phylum_Ascomycota	class_Saccharomycetes	order_Saccharomycetales	family_Debaryomycetaceae	genus_Candida	species_Candida_tropicalis
kingdom_Orthornavirae	phylum_Negarnaviricota	class_Insthoviricetes	order_Articulavirales	family_Orthomyxoviridae	genus_Alphainfluenzavirus	species_Influenza_A_virus
kingdom_Orthornavirae	phylum_Kitrinoviricota	class_Alsuviricetes	order_Tymovirales	family_Betaflexiviridae	genus_Carlavirus	species_Carnation_latent_virus
kingdom_Eukaryota	phylum_Ciliophora	class_Litostomatea	order_Entodiniomorphida	family_Ophryoscolecidae	genus_Polyplastron	species_Polyplastron_multivesiculatum
kingdom_Eukaryota	phylum_Ciliophora	class_Oligohymenophorea	order_Sessilida	family_Epistylidae	genus_Campanella	species_Campanella_umbellaria
kingdom_Eukaryota	phylum_Ciliophora	class_Spirotrichea	order_Tintinnida	family_Tintinnidae	genus_Eutintinnus	species_Eutintinnus_pectinis
kingdom_Eukaryota	phylum_Unknown	class_Phaeophyceae	order_Dictyotales	family_Dictyotaceae	genus_Padina	species_Padina_boergesenii
kingdom_Eukaryota	phylum_Apicomplexa	class_Conoidasida	order_Eucoccidiorida	family_Sarcocystidae	genus_Sarcocystis	species_Sarcocystis_grueneri
kingdom_Eukaryota	phylum_Bacillariophyta	class_Bacillariophyceae	order_Cymbellales	family_Cymbellaceae	genus_Brebissonia	species_Brebissonia_lanceolata
kingdom_Eukaryota	phylum_Cercozoa	class_Thecofilosea	order_Ventricleftida	family_Unknown	genus_Verrucomonas	species_Verrucomonas_bifida
kingdom_Fungi	phylum_Ascomycota	class_Lecanoromycetes	order_Lecanorales	family_Lecanoraceae	genus_Lecanora	species_Lecanora_thysanophora
kingdom_Eukaryota	phylum_Bacillariophyta	class_Bacillariophyceae	order_Cymbellales	family_Gomphonemataceae	genus_Gomphonema	species_Gomphonema_subclavatum
kingdom_Eukaryota	phylum_Unknown	class_Choanoflagellata	order_Craspedida	family_Salpingoecidae	genus_Codosiga	species_Codosiga_hollandica
kingdom_Fungi	phylum_Ascomycota	class_Eurotiomycetes	order_Eurotiales	family_Aspergillaceae	genus_Aspergillus	species_Aspergillus_amstelodami
kingdom_Fungi	phylum_Ascomycota	class_Eurotiomycetes	order_Eurotiales	family_Aspergillaceae	genus_Aspergillus	species_Aspergillus_parasiticus
kingdom_Fungi	phylum_Ascomycota	class_Eurotiomycetes	order_Eurotiales	family_Aspergillaceae	genus_Penicillium	species_Penicillium_brevicompactum
kingdom_Fungi	phylum_Ascomycota	class_Eurotiomycetes	order_Eurotiales	family_Aspergillaceae	genus_Penicillium	species_Penicillium_camemberti
kingdom_Fungi	phylum_Ascomycota	class_Eurotiomycetes	order_Eurotiales	family_Aspergillaceae	genus_Penicillium	species_Penicillium_griseofulvum
kingdom_Fungi	phylum_Ascomycota	class_Eurotiomycetes	order_Eurotiales	family_Aspergillaceae	genus_Penicillium	species_Penicillium_roqueforti
kingdom_Pararnavirae	phylum_Artverviricota	class_Revtraviricetes	order_Ortervirales	family_Retroviridae	genus_Gammaretrovirus	species_Moloney_murine_sarcoma_virus
kingdom_Fungi	phylum_Ascomycota	class_Eurotiomycetes	order_Eurotiales	family_Aspergillaceae	genus_Penicillium	species_Penicillium_expansum
kingdom_Fungi	phylum_Ascomycota	class_Eurotiomycetes	order_Eurotiales	family_Aspergillaceae	genus_Penicillium	species_Penicillium_urticae
kingdom_Fungi	phylum_Ascomycota	class_Dothideomycetes	order_Pleosporales	family_Pleosporaceae	genus_Alternaria	species_Alternaria_brassicae
kingdom_Bacteria	phylum_Actinobacteria	class_Actinobacteria	order_Propionibacteriales	family_Propionibacteriaceae	genus_Cutibacterium	species_Cutibacterium_granulosum
kingdom_Fungi	phylum_Ascomycota	class_Eurotiomycetes	order_Eurotiales	family_Aspergillaceae	genus_Aspergillus	species_Aspergillus_avenaceus
kingdom_Fungi	phylum_Ascomycota	class_Eurotiomycetes	order_Eurotiales	family_Aspergillaceae	genus_Penicillium	species_Penicillium_coprophilum
kingdom_Fungi	phylum_Ascomycota	class_Eurotiomycetes	order_Eurotiales	family_Aspergillaceae	genus_Penicillium	species_Penicillium_digitatum
kingdom_Fungi	phylum_Ascomycota	class_Eurotiomycetes	order_Eurotiales	family_Aspergillaceae	genus_Penicillium	species_Penicillium_atramentosum
kingdom_Fungi	phylum_Ascomycota	class_Eurotiomycetes	order_Eurotiales	family_Aspergillaceae	genus_Penicillium	species_Penicillium_commune
kingdom_Fungi	phylum_Ascomycota	class_Eurotiomycetes	order_Eurotiales	family_Aspergillaceae	genus_Penicillium	species_Penicillium_aurantiogriseum
kingdom_Fungi	phylum_Ascomycota	class_Eurotiomycetes	order_Eurotiales	family_Aspergillaceae	genus_Penicillium	species_Penicillium_crustosum
kingdom_Bacteria	phylum_Actinobacteria	class_Actinobacteria	order_Corynebacteriales	family_Corynebacteriaceae	genus_Corynebacterium	species_Corynebacterium_bovis
kingdom_Fungi	phylum_Ascomycota	class_Eurotiomycetes	order_Eurotiales	family_Aspergillaceae	genus_Aspergillus	species_Aspergillus_pulvinus
kingdom_Fungi	phylum_Ascomycota	class_Dothideomycetes	order_Pleosporales	family_Pleosporaceae	genus_Curvularia	species_Curvularia_brachyspora
kingdom_Fungi	phylum_Ascomycota	class_Eurotiomycetes	order_Eurotiales	family_Aspergillaceae	genus_Penicillium	species_Penicillium_italicum
kingdom_Fungi	phylum_Ascomycota	class_Eurotiomycetes	order_Eurotiales	family_Aspergillaceae	genus_Aspergillus	species_Aspergillus_ustus
kingdom_Fungi	phylum_Ascomycota	class_Eurotiomycetes	order_Eurotiales	family_Aspergillaceae	genus_Aspergillus	species_Aspergillus_carbonarius
kingdom_Fungi	phylum_Ascomycota	class_Eurotiomycetes	order_Eurotiales	family_Aspergillaceae	genus_Penicillium	species_Penicillium_hordei
kingdom_Fungi	phylum_Ascomycota	class_Eurotiomycetes	order_Eurotiales	family_Aspergillaceae	genus_Aspergillus	species_Aspergillus_candidus
kingdom_Fungi	phylum_Ascomycota	class_Eurotiomycetes	order_Eurotiales	family_Aspergillaceae	genus_Aspergillus	species_Aspergillus_xerophilus
kingdom_Fungi	phylum_Ascomycota	class_Eurotiomycetes	order_Eurotiales	family_Aspergillaceae	genus_Aspergillus	species_Aspergillus_gracilis
kingdom_Fungi	phylum_Ascomycota	class_Eurotiomycetes	order_Eurotiales	family_Aspergillaceae	genus_Aspergillus	species_Aspergillus_penicillioides
kingdom_Fungi	phylum_Ascomycota	class_Eurotiomycetes	order_Eurotiales	family_Aspergillaceae	genus_Penicillium	species_Penicillium_freii
kingdom_Fungi	phylum_Ascomycota	class_Eurotiomycetes	order_Eurotiales	family_Aspergillaceae	genus_Penicillium	species_Penicillium_viridicatum
kingdom_Fungi	phylum_Ascomycota	class_Eurotiomycetes	order_Eurotiales	family_Aspergillaceae	genus_Penicillium	species_Penicillium_cyclopium
kingdom_Fungi	phylum_Ascomycota	class_Eurotiomycetes	order_Eurotiales	family_Aspergillaceae	genus_Penicillium	species_Penicillium_verrucosum
kingdom_Fungi	phylum_Ascomycota	class_Eurotiomycetes	order_Eurotiales	family_Aspergillaceae	genus_Penicillium	species_Penicillium_solitum
kingdom_Fungi	phylum_Ascomycota	class_Eurotiomycetes	order_Eurotiales	family_Aspergillaceae	genus_Aspergillus	species_Aspergillus_caelatus
kingdom_Fungi	phylum_Ascomycota	class_Eurotiomycetes	order_Eurotiales	family_Aspergillaceae	genus_Penicillium	species_Penicillium_capsulatum
kingdom_Fungi	phylum_Ascomycota	class_Eurotiomycetes	order_Eurotiales	family_Aspergillaceae	genus_Penicillium	species_Penicillium_glabrum
kingdom_Fungi	phylum_Ascomycota	class_Eurotiomycetes	order_Eurotiales	family_Aspergillaceae	genus_Penicillium	species_Penicillium_oxalicum
kingdom_Fungi	phylum_Ascomycota	class_Eurotiomycetes	order_Eurotiales	family_Aspergillaceae	genus_Penicillium	species_Penicillium_soppii
kingdom_Fungi	phylum_Ascomycota	class_Eurotiomycetes	order_Eurotiales	family_Aspergillaceae	genus_Penicillium	species_Penicillium_malodoratum
kingdom_Fungi	phylum_Ascomycota	class_Eurotiomycetes	order_Eurotiales	family_Aspergillaceae	genus_Penicillium	species_Penicillium_lassenii
kingdom_Fungi	phylum_Ascomycota	class_Eurotiomycetes	order_Eurotiales	family_Aspergillaceae	genus_Aspergillus	species_Aspergillus_sydowii
kingdom_Bacteria	phylum_Proteobacteria	class_Betaproteobacteria	order_Burkholderiales	family_Comamonadaceae	genus_Delftia	species_Delftia_acidovorans
kingdom_Fungi	phylum_Ascomycota	class_Eurotiomycetes	order_Eurotiales	family_Aspergillaceae	genus_Penicillium	species_Penicillium_osmophilum
kingdom_Fungi	phylum_Ascomycota	class_Eurotiomycetes	order_Eurotiales	family_Aspergillaceae	genus_Penicillium	species_Penicillium_olsonii
kingdom_Fungi	phylum_Ascomycota	class_Eurotiomycetes	order_Eurotiales	family_Aspergillaceae	genus_Penicillium	species_Penicillium_tardum
kingdom_Fungi	phylum_Ascomycota	class_Eurotiomycetes	order_Eurotiales	family_Aspergillaceae	genus_Penicillium	species_Penicillium_neoechinulatum
kingdom_Fungi	phylum_Ascomycota	class_Dothideomycetes	order_Pleosporales	family_Pleosporaceae	genus_Curvularia	species_Curvularia_fallax
kingdom_Fungi	phylum_Ascomycota	class_Eurotiomycetes	order_Eurotiales	family_Aspergillaceae	genus_Penicillium	species_Penicillium_mononematosum
kingdom_Fungi	phylum_Ascomycota	class_Sordariomycetes	order_Hypocreales	family_Ophiocordycipitaceae	genus_Ophiocordyceps	species_Ophiocordyceps_unilateralis
kingdom_Fungi	phylum_Ascomycota	class_Dothideomycetes	order_Pleosporales	family_Didymosphaeriaceae	genus_Paraconiothyrium	species_Paraconiothyrium_cyclothyrioides
kingdom_Fungi	phylum_Ascomycota	class_Eurotiomycetes	order_Eurotiales	family_Aspergillaceae	genus_Penicillium	species_Penicillium_scabrosum
kingdom_Fungi	phylum_Ascomycota	class_Dothideomycetes	order_Pleosporales	family_Pleosporaceae	genus_Alternaria	species_Alternaria_eureka
kingdom_Fungi	phylum_Ascomycota	class_Eurotiomycetes	order_Eurotiales	family_Aspergillaceae	genus_Penicillium	species_Penicillium_cinnamopurpureum
kingdom_Fungi	phylum_Ascomycota	class_Eurotiomycetes	order_Eurotiales	family_Aspergillaceae	genus_Aspergillus	species_Aspergillus_protuberus
kingdom_Bacteria	phylum_Proteobacteria	class_Betaproteobacteria	order_Burkholderiales	family_Comamonadaceae	genus_Delftia	species_Delftia_lacustris
kingdom_Bacteria	phylum_Cyanobacteria	class_Unknown	order_Chroococcales	family_Chroococcaceae	genus_Gloeocapsopsis	species_Gloeocapsopsis_crepidinum
kingdom_Fungi	phylum_Ascomycota	class_Dothideomycetes	order_Pleosporales	family_Pleosporaceae	genus_Alternaria	species_Alternaria_malorum
kingdom_Fungi	phylum_Ascomycota	class_Dothideomycetes	order_Pleosporales	family_Pleosporaceae	genus_Exserohilum	species_Exserohilum_turcicum
kingdom_Bacteria	phylum_Actinobacteria	class_Actinobacteria	order_Corynebacteriales	family_Mycobacteriaceae	genus_Mycolicibacter	species_Mycolicibacter_sinensis
kingdom_Fungi	phylum_Ascomycota	class_Eurotiomycetes	order_Eurotiales	family_Aspergillaceae	genus_Penicillium	species_Penicillium_psychrosexualis
kingdom_Fungi	phylum_Ascomycota	class_Eurotiomycetes	order_Eurotiales	family_Aspergillaceae	genus_Penicillium	species_Penicillium_kewense
kingdom_Fungi	phylum_Ascomycota	class_Saccharomycetes	order_Saccharomycetales	family_Saccharomycetaceae	genus_Torulaspora	species_Torulaspora_quercuum
kingdom_Bacteria	phylum_Cyanobacteria	class_Unknown	order_Nostocales	family_Calotrichaceae	genus_Calothrix	species_Calothrix_parietina
kingdom_Fungi	phylum_Ascomycota	class_Eurotiomycetes	order_Eurotiales	family_Aspergillaceae	genus_Penicillium	species_Penicillium_egyptiacum
kingdom_Fungi	phylum_Ascomycota	class_Eurotiomycetes	order_Eurotiales	family_Aspergillaceae	genus_Penicillium	species_Penicillium_malachiteum
kingdom_Fungi	phylum_Ascomycota	class_Eurotiomycetes	order_Eurotiales	family_Aspergillaceae	genus_Aspergillus	species_Aspergillus_pseudoglaucus
kingdom_Bacteria	phylum_Bacteroidetes	class_Cytophagia	order_Cytophagales	family_Hymenobacteraceae	genus_Hymenobacter	species_Hymenobacter_sedentarius
kingdom_Fungi	phylum_Ascomycota	class_Dothideomycetes	order_Pleosporales	family_Pleosporaceae	genus_Exserohilum	species_Exserohilum_rostratum
kingdom_Fungi	phylum_Ascomycota	class_Eurotiomycetes	order_Eurotiales	family_Aspergillaceae	genus_Penicillium	species_Penicillium_robsamsonii
kingdom_Fungi	phylum_Ascomycota	class_Eurotiomycetes	order_Eurotiales	family_Aspergillaceae	genus_Penicillium	species_Penicillium_samsonianum
kingdom_Fungi	phylum_Ascomycota	class_Eurotiomycetes	order_Eurotiales	family_Aspergillaceae	genus_Aspergillus	species_Aspergillus_heterocaryoticus
kingdom_Bacteria	phylum_Tenericutes	class_Mollicutes	order_Mycoplasmatales	family_Mycoplasmataceae	genus_Mycoplasma	species_Mycoplasma_hyorhinis
kingdom_Pararnavirae	phylum_Artverviricota	class_Revtraviricetes	order_Blubervirales	family_Hepadnaviridae	genus_Orthohepadnavirus	species_Hepatitis_B_virus
kingdom_Bacteria	phylum_Proteobacteria	class_Betaproteobacteria	order_Burkholderiales	family_Burkholderiaceae	genus_Cupriavidus	species_Cupriavidus_metallidurans
kingdom_Fungi	phylum_Ascomycota	class_Dothideomycetes	order_Mycosphaerellales	family_Mycosphaerellaceae	genus_Sphaerulina	species_Sphaerulina_musiva
kingdom_Fungi	phylum_Ascomycota	class_Eurotiomycetes	order_Onygenales	family_Arthrodermataceae	genus_Trichophyton	species_Trichophyton_tonsurans
kingdom_Fungi	phylum_Ascomycota	class_Dothideomycetes	order_Pleosporales	family_Didymosphaeriaceae	genus_Montagnula	species_Montagnula_opulenta
kingdom_Fungi	phylum_Ascomycota	class_Sordariomycetes	order_Hypocreales	family_Nectriaceae	genus_Fusarium	species_Fusarium_oxysporum
kingdom_Pararnavirae	phylum_Artverviricota	class_Revtraviricetes	order_Ortervirales	family_Retroviridae	genus_Gammaretrovirus	species_Kirsten_murine_sarcoma_virus
kingdom_Fungi	phylum_Ascomycota	class_Leotiomycetes	order_Rhytismatales	family_Cudoniaceae	genus_Spathularia	species_Spathularia_flavida
kingdom_Eukaryota	phylum_Ciliophora	class_Colpodea	order_Colpodida	family_Colpodidae	genus_Colpoda	species_Colpoda_inflata
kingdom_Shotokuvirae	phylum_Cossaviricota	class_Papovaviricetes	order_Zurhausenvirales	family_Papillomaviridae	genus_Alphapapillomavirus	species_Alphapapillomavirus_7
kingdom_Eukaryota	phylum_Unknown	class_Bigyra	order_Opalinata	family_Blastocystidae	genus_Blastocystis	species_Blastocystis_hominis
kingdom_Fungi	phylum_Basidiomycota	class_Malasseziomycetes	order_Malasseziales	family_Malasseziaceae	genus_Malassezia	species_Malassezia_furfur
kingdom_Fungi	phylum_Ascomycota	class_Eurotiomycetes	order_Onygenales	family_Onygenaceae	genus_Aphanoascus	species_Aphanoascus_verrucosus
kingdom_Fungi	phylum_Basidiomycota	class_Malasseziomycetes	order_Malasseziales	family_Malasseziaceae	genus_Malassezia	species_Malassezia_cf._restricta_HN3127
kingdom_Eukaryota	phylum_Unknown	class_Unknown	order_Unknown	family_Chromeraceae	genus_Chromera	species_Chromera_velia
kingdom_Fungi	phylum_Ascomycota	class_Eurotiomycetes	order_Chaetothyriales	family_Herpotrichiellaceae	genus_Exophiala	species_Exophiala_aquamarina
kingdom_Eukaryota	phylum_Apicomplexa	class_Aconoidasida	order_Piroplasmida	family_Theileriidae	genus_Theileria	species_Theileria_annulata
kingdom_Eukaryota	phylum_Rhodophyta	class_Bangiophyceae	order_Bangiales	family_Bangiaceae	genus_Pyropia	species_Pyropia_pseudolinearis
kingdom_Fungi	phylum_Ascomycota	class_Sordariomycetes	order_Magnaporthales	family_Pyriculariaceae	genus_Pyricularia	species_Pyricularia_grisea
kingdom_Fungi	phylum_Ascomycota	class_Sordariomycetes	order_Sordariales	family_Chaetomiaceae	genus_Thermothielavioides	species_Thermothielavioides_terrestris
kingdom_Bacteria	phylum_Proteobacteria	class_Alphaproteobacteria	order_Rhizobiales	family_Phyllobacteriaceae	genus_Phyllobacterium	species_Phyllobacterium_myrsinacearum
kingdom_Bacteria	phylum_Proteobacteria	class_Gammaproteobacteria	order_Pseudomonadales	family_Pseudomonadaceae	genus_Pseudomonas	species_Pseudomonas_cichorii
kingdom_Fungi	phylum_Basidiomycota	class_Exobasidiomycetes	order_Exobasidiales	family_Graphiolaceae	genus_Graphiola	species_Graphiola_cylindrica
kingdom_Bacteria	phylum_Proteobacteria	class_Gammaproteobacteria	order_Pasteurellales	family_Pasteurellaceae	genus_Pasteurella	species_Pasteurella_multocida
kingdom_Fungi	phylum_Ascomycota	class_Dothideomycetes	order_Dothideales	family_Saccotheciaceae	genus_Aureobasidium	species_Aureobasidium_melanogenum
kingdom_Bacteria	phylum_Proteobacteria	class_Gammaproteobacteria	order_Pseudomonadales	family_Pseudomonadaceae	genus_Pseudomonas	species_Pseudomonas_azotoformans
kingdom_Fungi	phylum_Basidiomycota	class_Agaricomycetes	order_Agaricales	family_Hygrophoraceae	genus_Chrysomphalina	species_Chrysomphalina_grossula
kingdom_Fungi	phylum_Ascomycota	class_Sordariomycetes	order_Hypocreales	family_Hypocreaceae	genus_Trichoderma	species_Trichoderma_reesei
kingdom_Eukaryota	phylum_Apicomplexa	class_Conoidasida	order_Eucoccidiorida	family_Sarcocystidae	genus_Sarcocystis	species_Sarcocystis_hirsuta
kingdom_Fungi	phylum_Basidiomycota	class_Agaricomycetes	order_Gomphales	family_Gomphaceae	genus_Clavariadelphus	species_Clavariadelphus_pistillaris
kingdom_Bacteria	phylum_Proteobacteria	class_Gammaproteobacteria	order_Pseudomonadales	family_Pseudomonadaceae	genus_Pseudomonas	species_Pseudomonas_plecoglossicida
kingdom_Bacteria	phylum_Proteobacteria	class_Gammaproteobacteria	order_Pseudomonadales	family_Pseudomonadaceae	genus_Pseudomonas	species_Pseudomonas_migulae
kingdom_Bacteria	phylum_Firmicutes	class_Bacilli	order_Lactobacillales	family_Lactobacillaceae	genus_Lactobacillus	species_Lactobacillus_jensenii
kingdom_Eukaryota	phylum_Apicomplexa	class_Conoidasida	order_Eucoccidiorida	family_Sarcocystidae	genus_Sarcocystis	species_Sarcocystis_singaporensis
kingdom_Fungi	phylum_Ascomycota	class_Lecanoromycetes	order_Peltigerales	family_Placynthiaceae	genus_Placynthium	species_Placynthium_nigrum
kingdom_Eukaryota	phylum_Apicomplexa	class_Aconoidasida	order_Piroplasmida	family_Theileriidae	genus_Theileria	species_Theileria_uilenbergi
kingdom_Fungi	phylum_Basidiomycota	class_Agaricomycetes	order_Boletales	family_Astraeaceae	genus_Astraeus	species_Astraeus_asiaticus
kingdom_Bacteria	phylum_Proteobacteria	class_Gammaproteobacteria	order_Pseudomonadales	family_Pseudomonadaceae	genus_Pseudomonas	species_Pseudomonas_chlororaphis
kingdom_Fungi	phylum_Ascomycota	class_Sordariomycetes	order_Hypocreales	family_Nectriaceae	genus_Corallomycetella	species_Corallomycetella_repens
kingdom_Eukaryota	phylum_Unknown	class_Cryptophyceae	order_Cyathomonadacea	family_Goniomonadaceae	genus_Goniomonas	species_Goniomonas_avonlea
kingdom_Eukaryota	phylum_Ciliophora	class_Oligohymenophorea	order_Philasterida	family_Philasteridae	genus_Entorhipidium	species_Entorhipidium_enchi
kingdom_Eukaryota	phylum_Unknown	class_Dinophyceae	order_Prorocentrales	family_Prorocentraceae	genus_Prorocentrum	species_Prorocentrum_cf._sculptile
kingdom_Fungi	phylum_Ascomycota	class_Xylonomycetes	order_Symbiotaphrinales	family_Symbiotaphrinaceae	genus_Symbiotaphrina	species_Symbiotaphrina_kochii
kingdom_Bacteria	phylum_Proteobacteria	class_Gammaproteobacteria	order_Pseudomonadales	family_Pseudomonadaceae	genus_Pseudomonas	species_Pseudomonas_moraviensis
kingdom_Bacteria	phylum_Proteobacteria	class_Gammaproteobacteria	order_Xanthomonadales	family_Xanthomonadaceae	genus_Stenotrophomonas	species_Stenotrophomonas_maltophilia
kingdom_Eukaryota	phylum_Apicomplexa	class_Aconoidasida	order_Piroplasmida	family_Babesiidae	genus_Babesia	species_Babesia_occultans
kingdom_Eukaryota	phylum_Apicomplexa	class_Aconoidasida	order_Piroplasmida	family_Theileriidae	genus_Theileria	species_Theileria_luwenshuni
kingdom_Fungi	phylum_Ascomycota	class_Dothideomycetes	order_Pleosporales	family_Dictyosporiaceae	genus_Dictyocheirospora	species_Dictyocheirospora_clematidis
kingdom_Bacteria	phylum_Proteobacteria	class_Alphaproteobacteria	order_Rhizobiales	family_Methylobacteriaceae	genus_Methylobacterium	species_Methylobacterium_organophilum
kingdom_Fungi	phylum_Basidiomycota	class_Tremellomycetes	order_Tremellales	family_Cuniculitremaceae	genus_Kockovaella	species_Kockovaella_imperatae
kingdom_Fungi	phylum_Basidiomycota	class_Agaricomycetes	order_Agaricales	family_Tricholomataceae	genus_Tricholoma	species_Tricholoma_matsutake
kingdom_Bacteria	phylum_Actinobacteria	class_Actinobacteria	order_Corynebacteriales	family_Mycobacteriaceae	genus_Mycobacterium	species_Mycobacterium_isoniacini
kingdom_Bacteria	phylum_Proteobacteria	class_Alphaproteobacteria	order_Rhizobiales	family_Methylobacteriaceae	genus_Methylobacterium	species_Methylobacterium_radiotolerans
kingdom_Bacteria	phylum_Proteobacteria	class_Gammaproteobacteria	order_Pseudomonadales	family_Moraxellaceae	genus_Acinetobacter	species_Acinetobacter_calcoaceticus
kingdom_Fungi	phylum_Ascomycota	class_Saccharomycetes	order_Saccharomycetales	family_Saccharomycetaceae	genus_Torulaspora	species_Torulaspora_delbrueckii
kingdom_Fungi	phylum_Basidiomycota	class_Tremellomycetes	order_Tremellales	family_Tremellaceae	genus_Tremella	species_Tremella_mesenterica
kingdom_Fungi	phylum_Ascomycota	class_Saccharomycetes	order_Saccharomycetales	family_Pichiaceae	genus_Pichia	species_Pichia_barkeri
kingdom_Fungi	phylum_Basidiomycota	class_Malasseziomycetes	order_Malasseziales	family_Malasseziaceae	genus_Malassezia	species_Malassezia_sympodialis
kingdom_Fungi	phylum_Ascomycota	class_Sordariomycetes	order_Hypocreales	family_Nectriaceae	genus_Neonectria	species_Neonectria_neomacrospora
kingdom_Eukaryota	phylum_Rhodophyta	class_Compsopogonophyceae	order_Rhodochaetales	family_Rhodochaetaceae	genus_Rhodochaete	species_Rhodochaete_parvula
kingdom_Eukaryota	phylum_Evosea	class_Eumycetozoa	order_Trichiida	family_Trichiidae	genus_Trichia	species_Trichia_scabra
kingdom_Eukaryota	phylum_Discosea	class_Unknown	order_Longamoebia	family_Thecamoebida	genus_Stenamoeba	species_Stenamoeba_stenopodia
kingdom_Eukaryota	phylum_Euglenozoa	class_Euglenida	order_Euglenales	family_Euglenaceae	genus_Trachelomonas	species_Trachelomonas_cingulata
kingdom_Eukaryota	phylum_Ciliophora	class_Spirotrichea	order_Unknown	family_Strombidiidae	genus_Strombidium	species_Strombidium_sulcatum
kingdom_Eukaryota	phylum_Endomyxa	class_Unknown	order_Unknown	family_Unknown	genus_Filoreta	species_Filoreta_turcica
kingdom_Eukaryota	phylum_Rhodophyta	class_Bangiophyceae	order_Bangiales	family_Bangiaceae	genus_Wildemania	species_Wildemania_amplissima
kingdom_Fungi	phylum_Basidiomycota	class_Malasseziomycetes	order_Malasseziales	family_Malasseziaceae	genus_Malassezia	species_Malassezia_obtusa
kingdom_Eukaryota	phylum_Bacillariophyta	class_Mediophyceae	order_Triceratiales	family_Triceratiaceae	genus_Lampriscus	species_Lampriscus_kittonii
kingdom_Bacteria	phylum_Proteobacteria	class_Alphaproteobacteria	order_Rhizobiales	family_Xanthobacteraceae	genus_Starkeya	species_Starkeya_novella
kingdom_Fungi	phylum_Basidiomycota	class_Agaricomycetes	order_Agaricales	family_Inocybaceae	genus_Inocybe	species_Inocybe_rivularis
kingdom_Bacteria	phylum_Proteobacteria	class_Alphaproteobacteria	order_Rhizobiales	family_Methylobacteriaceae	genus_Methylobacterium	species_Methylobacterium_indicum
kingdom_Bacteria	phylum_Proteobacteria	class_Betaproteobacteria	order_Burkholderiales	family_Comamonadaceae	genus_Hydrogenophaga	species_Hydrogenophaga_pseudoflava
kingdom_Bacteria	phylum_Firmicutes	class_Negativicutes	order_Acidaminococcales	family_Acidaminococcaceae	genus_Acidaminococcus	species_Acidaminococcus_fermentans
kingdom_Bacteria	phylum_Firmicutes	class_Tissierellia	order_Tissierellales	family_Peptoniphilaceae	genus_Finegoldia	species_Finegoldia_magna
kingdom_Eukaryota	phylum_Unknown	class_Choanoflagellata	order_Craspedida	family_Salpingoecidae	genus_Monosiga	species_Monosiga_brevicollis
kingdom_Fungi	phylum_Ascomycota	class_Dothideomycetes	order_Pleosporales	family_Pleosporaceae	genus_Alternaria	species_Alternaria_rosae
kingdom_Fungi	phylum_Ascomycota	class_Saccharomycetes	order_Saccharomycetales	family_Saccharomycetaceae	genus_Kluyveromyces	species_Kluyveromyces_marxianus
kingdom_Fungi	phylum_Ascomycota	class_Leotiomycetes	order_Rhytismatales	family_Rhytismataceae	genus_Tryblidiopsis	species_Tryblidiopsis_pinastri
kingdom_Fungi	phylum_Ascomycota	class_Eurotiomycetes	order_Eurotiales	family_Aspergillaceae	genus_Penicillium	species_Penicillium_lagena
kingdom_Orthornavirae	phylum_Kitrinoviricota	class_Alsuviricetes	order_Tymovirales	family_Alphaflexiviridae	genus_Potexvirus	species_Pepino_mosaic_virus
kingdom_Eukaryota	phylum_Rhodophyta	class_Bangiophyceae	order_Bangiales	family_Bangiaceae	genus_Pyropia	species_Pyropia_kanakaensis
kingdom_Fungi	phylum_Ascomycota	class_Lecanoromycetes	order_Peltigerales	family_Lobariaceae	genus_Sticta	species_Sticta_limbata
kingdom_Bacteria	phylum_Firmicutes	class_Bacilli	order_Lactobacillales	family_Aerococcaceae	genus_Aerococcus	species_Aerococcus_urinaeequi
kingdom_Viruses	phylum_Peploviricota	class_Herviviricetes	order_Herpesvirales	family_Herpesviridae	genus_Cytomegalovirus	species_Macacine_betaherpesvirus_3
kingdom_Eukaryota	phylum_Unknown	class_Synurophyceae	order_Ochromonadales	family_Ochromonadaceae	genus_Poterioochromonas	species_Poterioochromonas_malhamensis
kingdom_Fungi	phylum_Ascomycota	class_Arthoniomycetes	order_Arthoniales	family_Roccellaceae	genus_Lecanactis	species_Lecanactis_epileuca
kingdom_Eukaryota	phylum_Unknown	class_Oomycota	order_Peronosporales	family_Peronosporaceae	genus_Phytophthora	species_Phytophthora_litchii
kingdom_Bacteria	phylum_Actinobacteria	class_Actinobacteria	order_Streptomycetales	family_Streptomycetaceae	genus_Streptomyces	species_Streptomyces_avermitilis
kingdom_Fungi	phylum_Ascomycota	class_Dothideomycetes	order_Pleosporales	family_Astrosphaeriellaceae	genus_Astrosphaeriella	species_Astrosphaeriella_stellata
kingdom_Viruses	phylum_Peploviricota	class_Herviviricetes	order_Herpesvirales	family_Herpesviridae	genus_Lymphocryptovirus	species_Human_gammaherpesvirus_4
kingdom_Fungi	phylum_Ascomycota	class_Saccharomycetes	order_Saccharomycetales	family_Debaryomycetaceae	genus_Meyerozyma	species_Meyerozyma_guilliermondii
kingdom_Fungi	phylum_Basidiomycota	class_Agaricostilbomycetes	order_Agaricostilbales	family_Kondoaceae	genus_Bensingtonia	species_Bensingtonia_ciliata
kingdom_Fungi	phylum_Ascomycota	class_Sordariomycetes	order_Hypocreales	family_Hypocreaceae	genus_Trichoderma	species_Trichoderma_viride
kingdom_Eukaryota	phylum_Apicomplexa	class_Aconoidasida	order_Piroplasmida	family_Babesiidae	genus_Babesia	species_Babesia_ovis
kingdom_Bamfordvirae	phylum_Preplasmiviricota	class_Tectiliviricetes	order_Rowavirales	family_Adenoviridae	genus_Mastadenovirus	species_Human_mastadenovirus_A
kingdom_Fungi	phylum_Basidiomycota	class_Agaricomycetes	order_Agaricales	family_Lyophyllaceae	genus_Hypsizygus	species_Hypsizygus_marmoreus
kingdom_Eukaryota	phylum_Unknown	class_Phaeophyceae	order_Ectocarpales	family_Ectocarpaceae	genus_Ectocarpus	species_Ectocarpus_fasciculatus
kingdom_Fungi	phylum_Ascomycota	class_Saccharomycetes	order_Saccharomycetales	family_Phaffomycetaceae	genus_Phaffomyces	species_Phaffomyces_thermotolerans
kingdom_Fungi	phylum_Ascomycota	class_Dothideomycetes	order_Pleosporales	family_Pleosporaceae	genus_Bipolaris	species_Bipolaris_setariae
kingdom_Fungi	phylum_Ascomycota	class_Lecanoromycetes	order_Lecanorales	family_Parmeliaceae	genus_Usnea	species_Usnea_strigosa
kingdom_Eukaryota	phylum_Unknown	class_Oomycota	order_Pythiales	family_Pythiaceae	genus_Pythium	species_Pythium_monospermum
kingdom_Fungi	phylum_Ascomycota	class_Sordariomycetes	order_Hypocreales	family_Ophiocordycipitaceae	genus_Drechmeria	species_Drechmeria_coniospora
kingdom_Bacteria	phylum_Tenericutes	class_Mollicutes	order_Mycoplasmatales	family_Mycoplasmataceae	genus_Mycoplasma	species_Candidatus_Mycoplasma_haemolamae
kingdom_Fungi	phylum_Ascomycota	class_Lecanoromycetes	order_Hymeneliales	family_Hymeneliaceae	genus_Hymenelia	species_Hymenelia_epulotica
kingdom_Eukaryota	phylum_Apicomplexa	class_Aconoidasida	order_Piroplasmida	family_Babesiidae	genus_Babesia	species_Babesia_canis
kingdom_Eukaryota	phylum_Evosea	class_Eumycetozoa	order_Stemonitida	family_Stemonitidae	genus_Stemonitis	species_Stemonitis_axifera
kingdom_Eukaryota	phylum_Discosea	class_Unknown	order_Longamoebia	family_Acanthamoebidae	genus_Acanthamoeba	species_Acanthamoeba_jacobsi
kingdom_Eukaryota	phylum_Rhodophyta	class_Bangiophyceae	order_Cyanidiales	family_Cyanidiaceae	genus_Cyanidioschyzon	species_Cyanidioschyzon_merolae
kingdom_Fungi	phylum_Ascomycota	class_Leotiomycetes	order_Helotiales	family_Sclerotiniaceae	genus_Sclerotinia	species_Sclerotinia_sclerotiorum
kingdom_Fungi	phylum_Ascomycota	class_Dothideomycetes	order_Pleosporales	family_Thyridariaceae	genus_Roussoellopsis	species_Roussoellopsis_tosaensis
kingdom_Fungi	phylum_Basidiomycota	class_Exobasidiomycetes	order_Exobasidiales	family_Exobasidiaceae	genus_Exobasidium	species_Exobasidium_maculosum
kingdom_Fungi	phylum_Ascomycota	class_Pezizomycetes	order_Pezizales	family_Pyronemataceae	genus_Octospora	species_Octospora_kelabitiana
kingdom_Bacteria	phylum_Proteobacteria	class_Betaproteobacteria	order_Burkholderiales	family_Burkholderiaceae	genus_Chitinimonas	species_Chitinimonas_arctica
kingdom_Eukaryota	phylum_Evosea	class_Eumycetozoa	order_Physariida	family_Didymiaceae	genus_Diderma	species_Diderma_crustaceum
kingdom_Bacteria	phylum_Firmicutes	class_Bacilli	order_Bacillales	family_Staphylococcaceae	genus_Staphylococcus	species_Staphylococcus_xylosus
kingdom_Eukaryota	phylum_Rhodophyta	class_Florideophyceae	order_Ceramiales	family_Ceramiaceae	genus_Aglaothamnion	species_Aglaothamnion_neglectum
kingdom_Eukaryota	phylum_Rhodophyta	class_Florideophyceae	order_Gracilariales	family_Gracilariaceae	genus_Gracilaria	species_Gracilaria_gracilis
kingdom_Eukaryota	phylum_Unknown	class_Xanthophyceae	order_Vaucheriales	family_Vaucheriaceae	genus_Vaucheria	species_Vaucheria_bursata
kingdom_Fungi	phylum_Basidiomycota	class_Agaricomycetes	order_Boletales	family_Suillaceae	genus_Suillus	species_Suillus_luteus
kingdom_Eukaryota	phylum_Apicomplexa	class_Aconoidasida	order_Piroplasmida	family_Babesiidae	genus_Babesia	species_Babesia_bigemina
kingdom_Fungi	phylum_Ascomycota	class_Leotiomycetes	order_Helotiales	family_Sclerotiniaceae	genus_Botrytis	species_Botrytis_cinerea
kingdom_Fungi	phylum_Basidiomycota	class_Agaricomycetes	order_Boletales	family_Suillaceae	genus_Suillus	species_Suillus_paluster
kingdom_Fungi	phylum_Ascomycota	class_Dothideomycetes	order_Pleosporales	family_Leptosphaeriaceae	genus_Ampelomyces	species_Ampelomyces_quisqualis
kingdom_Eukaryota	phylum_Unknown	class_Phaeophyceae	order_Laminariales	family_Laminariaceae	genus_Saccharina	species_Saccharina_japonica
kingdom_Eukaryota	phylum_Unknown	class_Dinophyceae	order_Suessiales	family_Suessiaceae	genus_Polarella	species_Polarella_glacialis
kingdom_Eukaryota	phylum_Apicomplexa	class_Aconoidasida	order_Piroplasmida	family_Babesiidae	genus_Babesia	species_Babesia_ovata
kingdom_Eukaryota	phylum_Unknown	class_Filasterea	order_Unknown	family_Unknown	genus_Capsaspora	species_Capsaspora_owczarzaki
kingdom_Fungi	phylum_Ascomycota	class_Sordariomycetes	order_Coronophorales	family_Chaetosphaerellaceae	genus_Chaetosphaerella	species_Chaetosphaerella_fusca
kingdom_Fungi	phylum_Basidiomycota	class_Malasseziomycetes	order_Malasseziales	family_Malasseziaceae	genus_Malassezia	species_Malassezia_cuniculi
kingdom_Fungi	phylum_Basidiomycota	class_Exobasidiomycetes	order_Exobasidiales	family_Brachybasidiaceae	genus_Meira	species_Meira_miltonrushii
kingdom_Fungi	phylum_Basidiomycota	class_Malasseziomycetes	order_Malasseziales	family_Malasseziaceae	genus_Malassezia	species_Malassezia_equina
kingdom_Fungi	phylum_Ascomycota	class_Sordariomycetes	order_Ophiostomatales	family_Ophiostomataceae	genus_Sporothrix	species_Sporothrix_brasiliensis
kingdom_Eukaryota	phylum_Discosea	class_Flabellinia	order_Unknown	family_Vannellidae	genus_Paravannella	species_Paravannella_minima
kingdom_Fungi	phylum_Ascomycota	class_Saccharomycetes	order_Saccharomycetales	family_Pichiaceae	genus_Nakazawaea	species_Nakazawaea_ernobii
kingdom_Fungi	phylum_Ascomycota	class_Sordariomycetes	order_Hypocreales	family_Clavicipitaceae	genus_Epichloe	species_Epichloe_typhina
kingdom_Eukaryota	phylum_Apicomplexa	class_Conoidasida	order_Eucoccidiorida	family_Hepatozoidae	genus_Hepatozoon	species_Hepatozoon_silvestris
kingdom_Bacteria	phylum_Proteobacteria	class_Alphaproteobacteria	order_Caulobacterales	family_Caulobacteraceae	genus_Brevundimonas	species_Brevundimonas_diminuta
kingdom_Bacteria	phylum_Proteobacteria	class_Gammaproteobacteria	order_Pseudomonadales	family_Moraxellaceae	genus_Moraxella	species_Moraxella_lacunata
kingdom_Bacteria	phylum_Proteobacteria	class_Betaproteobacteria	order_Neisseriales	family_Neisseriaceae	genus_Neisseria	species_Neisseria_cinerea
kingdom_Bacteria	phylum_Proteobacteria	class_Betaproteobacteria	order_Neisseriales	family_Neisseriaceae	genus_Neisseria	species_Neisseria_flavescens
kingdom_Bacteria	phylum_Proteobacteria	class_Betaproteobacteria	order_Neisseriales	family_Neisseriaceae	genus_Neisseria	species_Neisseria_gonorrhoeae
kingdom_Bacteria	phylum_Proteobacteria	class_Betaproteobacteria	order_Neisseriales	family_Neisseriaceae	genus_Neisseria	species_Neisseria_lactamica
kingdom_Bacteria	phylum_Proteobacteria	class_Betaproteobacteria	order_Neisseriales	family_Neisseriaceae	genus_Neisseria	species_Neisseria_meningitidis
kingdom_Bacteria	phylum_Proteobacteria	class_Betaproteobacteria	order_Neisseriales	family_Neisseriaceae	genus_Neisseria	species_Neisseria_mucosa
kingdom_Bacteria	phylum_Proteobacteria	class_Betaproteobacteria	order_Neisseriales	family_Neisseriaceae	genus_Neisseria	species_Neisseria_polysaccharea
kingdom_Bacteria	phylum_Proteobacteria	class_Betaproteobacteria	order_Neisseriales	family_Neisseriaceae	genus_Neisseria	species_Neisseria_sicca
kingdom_Bacteria	phylum_Proteobacteria	class_Betaproteobacteria	order_Neisseriales	family_Neisseriaceae	genus_Neisseria	species_Neisseria_canis
kingdom_Bacteria	phylum_Proteobacteria	class_Betaproteobacteria	order_Neisseriales	family_Neisseriaceae	genus_Neisseria	species_Neisseria_elongata
kingdom_Bacteria	phylum_Proteobacteria	class_Betaproteobacteria	order_Neisseriales	family_Neisseriaceae	genus_Neisseria	species_Neisseria_macacae
kingdom_Bacteria	phylum_Proteobacteria	class_Betaproteobacteria	order_Neisseriales	family_Neisseriaceae	genus_Kingella	species_Kingella_denitrificans
kingdom_Bacteria	phylum_Proteobacteria	class_Betaproteobacteria	order_Neisseriales	family_Neisseriaceae	genus_Kingella	species_Kingella_oralis
kingdom_Bacteria	phylum_Proteobacteria	class_Betaproteobacteria	order_Neisseriales	family_Neisseriaceae	genus_Eikenella	species_Eikenella_corrodens
kingdom_Bacteria	phylum_Proteobacteria	class_Gammaproteobacteria	order_Pasteurellales	family_Pasteurellaceae	genus_Aggregatibacter	species_Aggregatibacter_actinomycetemcomitans
kingdom_Bacteria	phylum_Proteobacteria	class_Gammaproteobacteria	order_Pasteurellales	family_Pasteurellaceae	genus_Haemophilus	species_Haemophilus_haemolyticus
kingdom_Bacteria	phylum_Proteobacteria	class_Gammaproteobacteria	order_Pasteurellales	family_Pasteurellaceae	genus_Haemophilus	species_Haemophilus_influenzae
kingdom_Bacteria	phylum_Proteobacteria	class_Gammaproteobacteria	order_Pasteurellales	family_Pasteurellaceae	genus_Haemophilus	species_Haemophilus_parainfluenzae
kingdom_Bacteria	phylum_Proteobacteria	class_Gammaproteobacteria	order_Pasteurellales	family_Pasteurellaceae	genus_Aggregatibacter	species_Aggregatibacter_aphrophilus
kingdom_Bacteria	phylum_Proteobacteria	class_Gammaproteobacteria	order_Pasteurellales	family_Pasteurellaceae	genus_Haemophilus	species_Haemophilus_haemoglobinophilus
kingdom_Bacteria	phylum_Proteobacteria	class_Gammaproteobacteria	order_Pasteurellales	family_Pasteurellaceae	genus_Haemophilus	species_Haemophilus_paracuniculus
kingdom_Bacteria	phylum_Proteobacteria	class_Gammaproteobacteria	order_Pasteurellales	family_Pasteurellaceae	genus_Aggregatibacter	species_Aggregatibacter_segnis
kingdom_Bacteria	phylum_Bacteroidetes	class_Bacteroidia	order_Bacteroidales	family_Bacteroidaceae	genus_Bacteroides	species_Bacteroides_thetaiotaomicron
kingdom_Bacteria	phylum_Fusobacteria	class_Fusobacteriia	order_Fusobacteriales	family_Fusobacteriaceae	genus_Fusobacterium	species_Fusobacterium_russii
kingdom_Bacteria	phylum_Fusobacteria	class_Fusobacteriia	order_Fusobacteriales	family_Fusobacteriaceae	genus_Fusobacterium	species_Fusobacterium_simiae
kingdom_Bacteria	phylum_Fusobacteria	class_Fusobacteriia	order_Fusobacteriales	family_Fusobacteriaceae	genus_Fusobacterium	species_Fusobacterium_periodonticum
kingdom_Bacteria	phylum_Firmicutes	class_Clostridia	order_Clostridiales	family_Peptostreptococcaceae	genus_Peptostreptococcus	species_Peptostreptococcus_anaerobius
kingdom_Bacteria	phylum_Firmicutes	class_Bacilli	order_Lactobacillales	family_Streptococcaceae	genus_Streptococcus	species_Streptococcus_salivarius
kingdom_Bacteria	phylum_Firmicutes	class_Bacilli	order_Lactobacillales	family_Streptococcaceae	genus_Streptococcus	species_Streptococcus_suis
kingdom_Bacteria	phylum_Firmicutes	class_Bacilli	order_Lactobacillales	family_Streptococcaceae	genus_Streptococcus	species_Streptococcus_thermophilus
kingdom_Bacteria	phylum_Firmicutes	class_Bacilli	order_Lactobacillales	family_Streptococcaceae	genus_Streptococcus	species_Streptococcus_mutans
kingdom_Bacteria	phylum_Firmicutes	class_Bacilli	order_Lactobacillales	family_Streptococcaceae	genus_Streptococcus	species_Streptococcus_agalactiae
kingdom_Bacteria	phylum_Firmicutes	class_Bacilli	order_Lactobacillales	family_Streptococcaceae	genus_Streptococcus	species_Streptococcus_pyogenes
kingdom_Bacteria	phylum_Firmicutes	class_Bacilli	order_Lactobacillales	family_Streptococcaceae	genus_Streptococcus	species_Streptococcus_dysgalactiae
kingdom_Bacteria	phylum_Firmicutes	class_Bacilli	order_Lactobacillales	family_Streptococcaceae	genus_Streptococcus	species_Streptococcus_equinus
kingdom_Bacteria	phylum_Firmicutes	class_Clostridia	order_Clostridiales	family_Peptococcaceae	genus_Peptococcus	species_Peptococcus_niger
kingdom_Bacteria	phylum_Proteobacteria	class_Alphaproteobacteria	order_Caulobacterales	family_Caulobacteraceae	genus_Brevundimonas	species_Brevundimonas_bullata
kingdom_Bacteria	phylum_Proteobacteria	class_Gammaproteobacteria	order_Pseudomonadales	family_Moraxellaceae	genus_Acinetobacter	species_Acinetobacter_lwoffii
kingdom_Bacteria	phylum_Proteobacteria	class_Betaproteobacteria	order_Neisseriales	family_Neisseriaceae	genus_Neisseria	species_Neisseria_weaveri
kingdom_Bacteria	phylum_Bacteroidetes	class_Bacteroidia	order_Bacteroidales	family_Bacteroidaceae	genus_Bacteroides	species_Bacteroides_ovatus
kingdom_Bacteria	phylum_Bacteroidetes	class_Bacteroidia	order_Bacteroidales	family_Porphyromonadaceae	genus_Porphyromonas	species_Porphyromonas_endodontalis
kingdom_Bacteria	phylum_Bacteroidetes	class_Bacteroidia	order_Bacteroidales	family_Prevotellaceae	genus_Prevotella	species_Prevotella_bivia
kingdom_Bacteria	phylum_Bacteroidetes	class_Bacteroidia	order_Bacteroidales	family_Prevotellaceae	genus_Prevotella	species_Prevotella_corporis
kingdom_Bacteria	phylum_Bacteroidetes	class_Bacteroidia	order_Bacteroidales	family_Prevotellaceae	genus_Prevotella	species_Prevotella_denticola
kingdom_Bacteria	phylum_Bacteroidetes	class_Bacteroidia	order_Bacteroidales	family_Prevotellaceae	genus_Prevotella	species_Prevotella_intermedia
kingdom_Bacteria	phylum_Bacteroidetes	class_Bacteroidia	order_Bacteroidales	family_Prevotellaceae	genus_Prevotella	species_Prevotella_melaninogenica
kingdom_Bacteria	phylum_Bacteroidetes	class_Bacteroidia	order_Bacteroidales	family_Prevotellaceae	genus_Prevotella	species_Prevotella_nigrescens
kingdom_Bacteria	phylum_Bacteroidetes	class_Bacteroidia	order_Bacteroidales	family_Prevotellaceae	genus_Prevotella	species_Prevotella_oris
kingdom_Bacteria	phylum_Bacteroidetes	class_Bacteroidia	order_Bacteroidales	family_Prevotellaceae	genus_Prevotella	species_Prevotella_oulorum
kingdom_Bacteria	phylum_Bacteroidetes	class_Bacteroidia	order_Bacteroidales	family_Prevotellaceae	genus_Prevotella	species_Prevotella_veroralis
kingdom_Bacteria	phylum_Proteobacteria	class_Betaproteobacteria	order_Neisseriales	family_Neisseriaceae	genus_Neisseria	species_Neisseria_subflava
kingdom_Bacteria	phylum_Proteobacteria	class_Gammaproteobacteria	order_Pseudomonadales	family_Moraxellaceae	genus_Acinetobacter	species_Acinetobacter_haemolyticus
kingdom_Bacteria	phylum_Proteobacteria	class_Betaproteobacteria	order_Neisseriales	family_Neisseriaceae	genus_Neisseria	species_Neisseria_pharyngis
kingdom_Bacteria	phylum_Firmicutes	class_Negativicutes	order_Veillonellales	family_Veillonellaceae	genus_Veillonella	species_Veillonella_parvula
kingdom_Fungi	phylum_Ascomycota	class_Dothideomycetes	order_Cladosporiales	family_Cladosporiaceae	genus_Cladosporium	species_Cladosporium_cladosporioides
kingdom_Bacteria	phylum_Firmicutes	class_Tissierellia	order_Tissierellales	family_Peptoniphilaceae	genus_Peptoniphilus	species_Peptoniphilus_indolicus
kingdom_Bacteria	phylum_Firmicutes	class_Bacilli	order_Lactobacillales	family_Streptococcaceae	genus_Streptococcus	species_Streptococcus_milleri
kingdom_Bacteria	phylum_Proteobacteria	class_Betaproteobacteria	order_Neisseriales	family_Neisseriaceae	genus_Neisseria	species_Neisseria_perflava
kingdom_Eukaryota	phylum_Rhodophyta	class_Bangiophyceae	order_Bangiales	family_Bangiaceae	genus_Wildemania	species_Wildemania_miniata
kingdom_Bacteria	phylum_Firmicutes	class_Negativicutes	order_Veillonellales	family_Veillonellaceae	genus_Veillonella	species_Veillonella_atypica
kingdom_Bacteria	phylum_Firmicutes	class_Negativicutes	order_Veillonellales	family_Veillonellaceae	genus_Veillonella	species_Veillonella_dispar
kingdom_Fungi	phylum_Ascomycota	class_Eurotiomycetes	order_Eurotiales	family_Aspergillaceae	genus_Aspergillus	species_Aspergillus_conjunctus
kingdom_Fungi	phylum_Ascomycota	class_Eurotiomycetes	order_Eurotiales	family_Aspergillaceae	genus_Aspergillus	species_Aspergillus_conicus
kingdom_Fungi	phylum_Ascomycota	class_Eurotiomycetes	order_Eurotiales	family_Aspergillaceae	genus_Aspergillus	species_Aspergillus_tamarii
kingdom_Fungi	phylum_Ascomycota	class_Saccharomycetes	order_Saccharomycetales	family_Debaryomycetaceae	genus_Candida	species_Candida_dubliniensis
kingdom_Bacteria	phylum_Firmicutes	class_Bacilli	order_Lactobacillales	family_Carnobacteriaceae	genus_Granulicatella	species_Granulicatella_adiacens
kingdom_Bacteria	phylum_Actinobacteria	class_Actinobacteria	order_Actinomycetales	family_Actinomycetaceae	genus_Schaalia	species_Schaalia_meyeri
kingdom_Bacteria	phylum_Firmicutes	class_Tissierellia	order_Tissierellales	family_Peptoniphilaceae	genus_Peptoniphilus	species_Peptoniphilus_ivorii
kingdom_Bacteria	phylum_Spirochaetes	class_Spirochaetia	order_Spirochaetales	family_Spirochaetaceae	genus_Treponema	species_Treponema_medium
kingdom_Bacteria	phylum_Firmicutes	class_Bacilli	order_Lactobacillales	family_Streptococcaceae	genus_Streptococcus	species_Streptococcus_macedonicus
kingdom_Bacteria	phylum_Spirochaetes	class_Spirochaetia	order_Spirochaetales	family_Spirochaetaceae	genus_Treponema	species_Treponema_amylovorum
kingdom_Bacteria	phylum_Bacteroidetes	class_Bacteroidia	order_Bacteroidales	family_Prevotellaceae	genus_Prevotella	species_Prevotella_pallens
kingdom_Fungi	phylum_Ascomycota	class_Pezizomycetes	order_Pezizales	family_Pyronemataceae	genus_Otidea	species_Otidea_onotica
kingdom_Bacteria	phylum_Proteobacteria	class_Gammaproteobacteria	order_Pseudomonadales	family_Moraxellaceae	genus_Acinetobacter	species_Acinetobacter_baylyi
kingdom_Bacteria	phylum_Firmicutes	class_Bacilli	order_Lactobacillales	family_Streptococcaceae	genus_Streptococcus	species_Streptococcus_infantis
kingdom_Bacteria	phylum_Proteobacteria	class_Alphaproteobacteria	order_Caulobacterales	family_Caulobacteraceae	genus_Brevundimonas	species_Brevundimonas_halotolerans
kingdom_Bacteria	phylum_Spirochaetes	class_Spirochaetia	order_Spirochaetales	family_Spirochaetaceae	genus_Treponema	species_Treponema_vincentii
kingdom_Bacteria	phylum_Fusobacteria	class_Fusobacteriia	order_Fusobacteriales	family_Fusobacteriaceae	genus_Fusobacterium	species_Fusobacterium_naviforme
kingdom_Fungi	phylum_Ascomycota	class_Leotiomycetes	order_Erysiphales	family_Erysiphaceae	genus_Erysiphe	species_Erysiphe_glycines
kingdom_Bacteria	phylum_Firmicutes	class_Bacilli	order_Lactobacillales	family_Streptococcaceae	genus_Streptococcus	species_Streptococcus_ovis
kingdom_Fungi	phylum_Ascomycota	class_Dothideomycetes	order_Cladosporiales	family_Cladosporiaceae	genus_Cladosporium	species_Cladosporium_sphaerospermum
kingdom_Eukaryota	phylum_Apicomplexa	class_Conoidasida	order_Eucoccidiorida	family_Sarcocystidae	genus_Besnoitia	species_Besnoitia_jellisoni
kingdom_Bacteria	phylum_Proteobacteria	class_Gammaproteobacteria	order_Pasteurellales	family_Pasteurellaceae	genus_Bisgaardia	species_Bisgaardia_hudsonensis
kingdom_Bacteria	phylum_Firmicutes	class_Clostridia	order_Clostridiales	family_Lachnospiraceae	genus_Lachnoanaerobaculum	species_Lachnoanaerobaculum_cf._saburreum_oral_strain_C27KA
kingdom_Bacteria	phylum_Firmicutes	class_Bacilli	order_Lactobacillales	family_Carnobacteriaceae	genus_Granulicatella	species_Granulicatella_elegans
kingdom_Bacteria	phylum_Spirochaetes	class_Spirochaetia	order_Spirochaetales	family_Spirochaetaceae	genus_Treponema	species_Treponema_parvum
kingdom_Eukaryota	phylum_Apicomplexa	class_Conoidasida	order_Eucoccidiorida	family_Eimeriidae	genus_Eimeria	species_Eimeria_arizonensis
kingdom_Bacteria	phylum_Fusobacteria	class_Fusobacteriia	order_Fusobacteriales	family_Leptotrichiaceae	genus_Leptotrichia	species_Leptotrichia_wadei
kingdom_Bacteria	phylum_Fusobacteria	class_Fusobacteriia	order_Fusobacteriales	family_Leptotrichiaceae	genus_Leptotrichia	species_Leptotrichia_hofstadii
kingdom_Bacteria	phylum_Fusobacteria	class_Fusobacteriia	order_Fusobacteriales	family_Fusobacteriaceae	genus_Ilyobacter	species_Ilyobacter_insuetus
kingdom_Bacteria	phylum_Bacteroidetes	class_Bacteroidia	order_Bacteroidales	family_Prevotellaceae	genus_Prevotella	species_Prevotella_salivae
kingdom_Bacteria	phylum_Fusobacteria	class_Fusobacteriia	order_Fusobacteriales	family_Leptotrichiaceae	genus_Leptotrichia	species_Leptotrichia_genomosp._C1
kingdom_Bacteria	phylum_Spirochaetes	class_Spirochaetia	order_Spirochaetales	family_Spirochaetaceae	genus_Treponema	species_Treponema_denticola
kingdom_Bacteria	phylum_Bacteroidetes	class_Bacteroidia	order_Bacteroidales	family_Bacteroidaceae	genus_Bacteroides	species_Bacteroides_cellulosilyticus
kingdom_Bacteria	phylum_Firmicutes	class_Negativicutes	order_Veillonellales	family_Veillonellaceae	genus_Veillonella	species_Veillonella_rodentium
kingdom_Bacteria	phylum_Proteobacteria	class_Betaproteobacteria	order_Neisseriales	family_Neisseriaceae	genus_Kingella	species_Kingella_potus
kingdom_Fungi	phylum_Ascomycota	class_Lecanoromycetes	order_Pertusariales	family_Pertusariaceae	genus_Lepra	species_Lepra_ophthalmiza
kingdom_Bacteria	phylum_Proteobacteria	class_Gammaproteobacteria	order_Pasteurellales	family_Pasteurellaceae	genus_Nicoletella	species_Nicoletella_semolina
kingdom_Bacteria	phylum_Fusobacteria	class_Fusobacteriia	order_Fusobacteriales	family_Fusobacteriaceae	genus_Fusobacterium	species_Fusobacterium_canifelinum
kingdom_Bacteria	phylum_Proteobacteria	class_Betaproteobacteria	order_Neisseriales	family_Neisseriaceae	genus_Neisseria	species_Neisseria_tadorna
kingdom_Bacteria	phylum_Bacteroidetes	class_Bacteroidia	order_Bacteroidales	family_Bacteroidaceae	genus_Bacteroides	species_Bacteroides_fragilis
kingdom_Bacteria	phylum_Bacteroidetes	class_Bacteroidia	order_Bacteroidales	family_Bacteroidaceae	genus_Bacteroides	species_Bacteroides_intestinalis
kingdom_Bacteria	phylum_Firmicutes	class_Clostridia	order_Clostridiales	family_Peptostreptococcaceae	genus_Peptostreptococcus	species_Peptostreptococcus_stomatis
kingdom_Fungi	phylum_Ascomycota	class_Eurotiomycetes	order_Eurotiales	family_Aspergillaceae	genus_Aspergillus	species_Aspergillus_clavatus
kingdom_Bacteria	phylum_Proteobacteria	class_Gammaproteobacteria	order_Pseudomonadales	family_Moraxellaceae	genus_Acinetobacter	species_Acinetobacter_baumannii
kingdom_Bacteria	phylum_Firmicutes	class_Tissierellia	order_Tissierellales	family_Peptoniphilaceae	genus_Peptoniphilus	species_Peptoniphilus_gorbachii
kingdom_Bacteria	phylum_Firmicutes	class_Negativicutes	order_Veillonellales	family_Veillonellaceae	genus_Veillonella	species_Veillonella_rogosae
kingdom_Bacteria	phylum_Bacteroidetes	class_Bacteroidia	order_Bacteroidales	family_Prevotellaceae	genus_Prevotella	species_Prevotella_histicola
kingdom_Eukaryota	phylum_Evosea	class_Variosea	order_Unknown	family_Flamellidae	genus_Flamella	species_Flamella_balnearia
kingdom_Eukaryota	phylum_Endomyxa	class_Ascetosporea	order_Paradiniida	family_Unknown	genus_Paradinium	species_Paradinium_poucheti
kingdom_Bacteria	phylum_Fusobacteria	class_Fusobacteriia	order_Fusobacteriales	family_Leptotrichiaceae	genus_Leptotrichia	species_Leptotrichia_buccalis
kingdom_Bacteria	phylum_Bacteroidetes	class_Bacteroidia	order_Bacteroidales	family_Prevotellaceae	genus_Prevotella	species_Prevotella_copri
kingdom_Bacteria	phylum_Firmicutes	class_Clostridia	order_Clostridiales	family_Peptococcaceae	genus_Syntrophobotulus	species_Syntrophobotulus_glycolicus
kingdom_Bacteria	phylum_Spirochaetes	class_Spirochaetia	order_Spirochaetales	family_Spirochaetaceae	genus_Treponema	species_Treponema_rectale
kingdom_Bacteria	phylum_Spirochaetes	class_Spirochaetia	order_Spirochaetales	family_Spirochaetaceae	genus_Treponema	species_Treponema_brennaborense
kingdom_Bacteria	phylum_Firmicutes	class_Bacilli	order_Lactobacillales	family_Streptococcaceae	genus_Streptococcus	species_Streptococcus_pseudopneumoniae
kingdom_Bacteria	phylum_Bacteroidetes	class_Bacteroidia	order_Bacteroidales	family_Prevotellaceae	genus_Prevotella	species_Prevotella_jejuni
kingdom_Bacteria	phylum_Bacteroidetes	class_Bacteroidia	order_Bacteroidales	family_Prevotellaceae	genus_Prevotella	species_Prevotella_fusca
kingdom_Bacteria	phylum_Bacteroidetes	class_Bacteroidia	order_Bacteroidales	family_Prevotellaceae	genus_Prevotella	species_Prevotella_scopos
kingdom_Fungi	phylum_Ascomycota	class_Lecanoromycetes	order_Teloschistales	family_Teloschistaceae	genus_Scutaria	species_Scutaria_andina
kingdom_Bacteria	phylum_Cyanobacteria	class_Unknown	order_Nostocales	family_Nostocaceae	genus_Richelia	species_Richelia_sinica
kingdom_Bacteria	phylum_Firmicutes	class_Bacilli	order_Lactobacillales	family_Streptococcaceae	genus_Streptococcus	species_Streptococcus_gwangjuense
kingdom_Bacteria	phylum_Fusobacteria	class_Fusobacteriia	order_Fusobacteriales	family_Fusobacteriaceae	genus_Fusobacterium	species_Fusobacterium_hwasookii
kingdom_Bacteria	phylum_Firmicutes	class_Clostridia	order_Clostridiales	family_Peptococcaceae	genus_Thermoanaerosceptrum	species_Thermoanaerosceptrum_fracticalcis
kingdom_Fungi	phylum_Ascomycota	class_Lecanoromycetes	order_Pertusariales	family_Pertusariaceae	genus_Lepra	species_Lepra_commutata
kingdom_Bacteria	phylum_Firmicutes	class_Clostridia	order_Clostridiales	family_Lachnospiraceae	genus_Lachnoanaerobaculum	species_Lachnoanaerobaculum_gingivalis
kingdom_Bacteria	phylum_Firmicutes	class_Bacilli	order_Lactobacillales	family_Streptococcaceae	genus_Streptococcus	species_Streptococcus_chosunense
kingdom_Bacteria	phylum_Spirochaetes	class_Spirochaetia	order_Spirochaetales	family_Spirochaetaceae	genus_Treponema	species_Treponema_phagedenis
kingdom_Bacteria	phylum_Spirochaetes	class_Spirochaetia	order_Spirochaetales	family_Spirochaetaceae	genus_Treponema	species_Treponema_bryantii
kingdom_Bacteria	phylum_Spirochaetes	class_Spirochaetia	order_Spirochaetales	family_Spirochaetaceae	genus_Treponema	species_Treponema_pectinovorum
kingdom_Bacteria	phylum_Proteobacteria	class_Epsilonproteobacteria	order_Campylobacterales	family_Campylobacteraceae	genus_Campylobacter	species_Campylobacter_concisus
kingdom_Bacteria	phylum_Proteobacteria	class_Epsilonproteobacteria	order_Campylobacterales	family_Campylobacteraceae	genus_Campylobacter	species_Campylobacter_curvus
kingdom_Bacteria	phylum_Proteobacteria	class_Gammaproteobacteria	order_Pseudomonadales	family_Moraxellaceae	genus_Moraxella	species_Moraxella_catarrhalis
kingdom_Bacteria	phylum_Proteobacteria	class_Betaproteobacteria	order_Neisseriales	family_Neisseriaceae	genus_Bergeriella	species_Bergeriella_denitrificans
kingdom_Bacteria	phylum_Proteobacteria	class_Gammaproteobacteria	order_Pasteurellales	family_Pasteurellaceae	genus_Actinobacillus	species_Actinobacillus_lignieresii
kingdom_Bacteria	phylum_Proteobacteria	class_Gammaproteobacteria	order_Pasteurellales	family_Pasteurellaceae	genus_Actinobacillus	species_Actinobacillus_ureae
kingdom_Bacteria	phylum_Proteobacteria	class_Gammaproteobacteria	order_Pasteurellales	family_Pasteurellaceae	genus_Glaesserella	species_Glaesserella_parasuis
kingdom_Bacteria	phylum_Proteobacteria	class_Gammaproteobacteria	order_Pasteurellales	family_Pasteurellaceae	genus_Haemophilus	species_Haemophilus_taxon_C
kingdom_Bacteria	phylum_Bacteroidetes	class_Bacteroidia	order_Bacteroidales	family_Tannerellaceae	genus_Parabacteroides	species_Parabacteroides_distasonis
kingdom_Bacteria	phylum_Bacteroidetes	class_Flavobacteriia	order_Flavobacteriales	family_Flavobacteriaceae	genus_Capnocytophaga	species_Capnocytophaga_ochracea
kingdom_Bacteria	phylum_Bacteroidetes	class_Flavobacteriia	order_Flavobacteriales	family_Flavobacteriaceae	genus_Capnocytophaga	species_Capnocytophaga_sputigena
kingdom_Bacteria	phylum_Firmicutes	class_Bacilli	order_Lactobacillales	family_Streptococcaceae	genus_Streptococcus	species_Streptococcus_canis
kingdom_Bacteria	phylum_Firmicutes	class_Bacilli	order_Lactobacillales	family_Enterococcaceae	genus_Enterococcus	species_Enterococcus_faecalis
kingdom_Bacteria	phylum_Firmicutes	class_Bacilli	order_Lactobacillales	family_Enterococcaceae	genus_Enterococcus	species_Enterococcus_faecium
kingdom_Bacteria	phylum_Firmicutes	class_Bacilli	order_Bacillales	family_Bacillaceae	genus_Alkalihalobacillus	species_Alkalihalobacillus_alcalophilus
kingdom_Bacteria	phylum_Firmicutes	class_Clostridia	order_Clostridiales	family_Peptostreptococcaceae	genus_Paraclostridium	species_Paraclostridium_bifermentans
kingdom_Bacteria	phylum_Firmicutes	class_Clostridia	order_Clostridiales	family_Peptostreptococcaceae	genus_Clostridioides	species_Clostridioides_difficile
kingdom_Bacteria	phylum_Firmicutes	class_Bacilli	order_Lactobacillales	family_Lactobacillaceae	genus_Lactobacillus	species_Lactobacillus_buchneri
kingdom_Fungi	phylum_Ascomycota	class_Saccharomycetes	order_Saccharomycetales	family_Debaryomycetaceae	genus_Candida	species_Candida_parapsilosis
kingdom_Bacteria	phylum_Bacteroidetes	class_Bacteroidia	order_Bacteroidales	family_Bacteroidaceae	genus_Bacteroides	species_Bacteroides_heparinolyticus
kingdom_Bacteria	phylum_Bacteroidetes	class_Bacteroidia	order_Bacteroidales	family_Prevotellaceae	genus_Prevotella	species_Prevotella_buccalis
kingdom_Fungi	phylum_Ascomycota	class_Saccharomycetes	order_Saccharomycetales	family_Saccharomycetaceae	genus_Kluyveromyces	species_Kluyveromyces_lactis
kingdom_Bacteria	phylum_Firmicutes	class_Clostridia	order_Clostridiales	family_Peptostreptococcaceae	genus_Peptoanaerobacter	species_Eubacterium_yurii
kingdom_Bacteria	phylum_Proteobacteria	class_Gammaproteobacteria	order_Pseudomonadales	family_Moraxellaceae	genus_Acinetobacter	species_Acinetobacter_radioresistens
kingdom_Bacteria	phylum_Actinobacteria	class_Actinobacteria	order_Corynebacteriales	family_Corynebacteriaceae	genus_Corynebacterium	species_Corynebacterium_matruchotii
kingdom_Bacteria	phylum_Spirochaetes	class_Spirochaetia	order_Spirochaetales	family_Spirochaetaceae	genus_Treponema	species_Treponema_maltophilum
kingdom_Eukaryota	phylum_Unknown	class_Cryptophyceae	order_Pyrenomonadales	family_Geminigeraceae	genus_Guillardia	species_Guillardia_theta
kingdom_Eukaryota	phylum_Unknown	class_Polycystinea	order_Collodaria	family_Sphaerozoidae	genus_Sphaerozoum	species_Sphaerozoum_punctatum
kingdom_Fungi	phylum_Basidiomycota	class_Agaricomycetes	order_Agaricales	family_Amanitaceae	genus_Amanita	species_Amanita_farinosa
kingdom_Bacteria	phylum_Spirochaetes	class_Spirochaetia	order_Spirochaetales	family_Spirochaetaceae	genus_Treponema	species_Treponema_socranskii
kingdom_Fungi	phylum_Ascomycota	class_Eurotiomycetes	order_Eurotiales	family_Aspergillaceae	genus_Penicillium	species_Penicillium_fellutanum
kingdom_Bacteria	phylum_Proteobacteria	class_Gammaproteobacteria	order_Pasteurellales	family_Pasteurellaceae	genus_Mannheimia	species_Mannheimia_haemolytica
kingdom_Fungi	phylum_Ascomycota	class_Eurotiomycetes	order_Eurotiales	family_Aspergillaceae	genus_Hamigera	species_Hamigera_striata
kingdom_Bacteria	phylum_Firmicutes	class_Bacilli	order_Bacillales	family_Bacillaceae	genus_Alkalihalobacillus	species_Alkalihalobacillus_halodurans
kingdom_Fungi	phylum_Basidiomycota	class_Ustilaginomycetes	order_Ustilaginales	family_Ustilaginaceae	genus_Farysia	species_Farysia_acheniorum
kingdom_Bacteria	phylum_Proteobacteria	class_Gammaproteobacteria	order_Pseudomonadales	family_Moraxellaceae	genus_Acinetobacter	species_Acinetobacter_schindleri
kingdom_Fungi	phylum_Ascomycota	class_Dothideomycetes	order_Pleosporales	family_Pleosporaceae	genus_Alternaria	species_Alternaria_tenuissima
kingdom_Bacteria	phylum_Proteobacteria	class_Betaproteobacteria	order_Neisseriales	family_Neisseriaceae	genus_Alysiella	species_Alysiella_crassa
kingdom_Eukaryota	phylum_Unknown	class_Dinophyceae	order_Gonyaulacales	family_Gonyaulacaceae	genus_Adenoides	species_Adenoides_eludens
kingdom_Bacteria	phylum_Firmicutes	class_Negativicutes	order_Veillonellales	family_Veillonellaceae	genus_Veillonella	species_Veillonella_montpellierensis
kingdom_Eukaryota	phylum_Bacillariophyta	class_Bacillariophyceae	order_Naviculales	family_Sellaphoraceae	genus_Sellaphora	species_Sellaphora_pupula
kingdom_Bacteria	phylum_Spirochaetes	class_Spirochaetia	order_Spirochaetales	family_Spirochaetaceae	genus_Treponema	species_Treponema_putidum
kingdom_Fungi	phylum_Basidiomycota	class_Malasseziomycetes	order_Malasseziales	family_Malasseziaceae	genus_Malassezia	species_Malassezia_japonica
kingdom_Bacteria	phylum_Bacteroidetes	class_Bacteroidia	order_Bacteroidales	family_Porphyromonadaceae	genus_Porphyromonas	species_Porphyromonas_gingivalis
kingdom_Bacteria	phylum_Spirochaetes	class_Spirochaetia	order_Spirochaetales	family_Spirochaetaceae	genus_Treponema	species_Treponema_pallidum
kingdom_Bacteria	phylum_Bacteroidetes	class_Bacteroidia	order_Bacteroidales	family_Prevotellaceae	genus_Prevotella	species_Prevotella_ruminicola
kingdom_Bacteria	phylum_Bacteroidetes	class_Flavobacteriia	order_Flavobacteriales	family_Flavobacteriaceae	genus_Gramella	species_Gramella_echinicola
kingdom_Eukaryota	phylum_Rhodophyta	class_Bangiophyceae	order_Bangiales	family_Bangiaceae	genus_Porphyra	species_Porphyra_capensis
kingdom_Bacteria	phylum_Firmicutes	class_Bacilli	order_Lactobacillales	family_Lactobacillaceae	genus_Lactobacillus	species_Lactobacillus_apis
kingdom_Bacteria	phylum_Firmicutes	class_Bacilli	order_Lactobacillales	family_Lactobacillaceae	genus_Lactobacillus	species_Lactobacillus_sakei
kingdom_Bacteria	phylum_Proteobacteria	class_Betaproteobacteria	order_Neisseriales	family_Neisseriaceae	genus_Neisseria	species_Neisseria_zoodegmatis
kingdom_Bacteria	phylum_Proteobacteria	class_Gammaproteobacteria	order_Pasteurellales	family_Pasteurellaceae	genus_Actinobacillus	species_Actinobacillus_succinogenes
kingdom_Bacteria	phylum_Firmicutes	class_Clostridia	order_Clostridiales	family_Peptococcaceae	genus_Desulfotomaculum	species_Desulfotomaculum_reducens
kingdom_Bacteria	phylum_Bacteroidetes	class_Bacteroidia	order_Bacteroidales	family_Prevotellaceae	genus_Paraprevotella	species_Paraprevotella_clara
kingdom_Bacteria	phylum_Firmicutes	class_Clostridia	order_Clostridiales	family_Lachnospiraceae	genus_Lachnoanaerobaculum	species_Lachnoanaerobaculum_saburreum
kingdom_Fungi	phylum_Ascomycota	class_Eurotiomycetes	order_Verrucariales	family_Verrucariaceae	genus_Placidium	species_Placidium_lachneum
kingdom_Fungi	phylum_Ascomycota	class_Eurotiomycetes	order_Verrucariales	family_Verrucariaceae	genus_Verrucaria	species_Verrucaria_chiloensis
kingdom_Fungi	phylum_Basidiomycota	class_Microbotryomycetes	order_Sporidiobolales	family_Sporidiobolaceae	genus_Rhodotorula	species_Rhodotorula_graminis
kingdom_Bacteria	phylum_Proteobacteria	class_Betaproteobacteria	order_Neisseriales	family_Neisseriaceae	genus_Neisseria	species_Neisseria_wadsworthii
kingdom_Bacteria	phylum_Proteobacteria	class_Betaproteobacteria	order_Neisseriales	family_Neisseriaceae	genus_Neisseria	species_Neisseria_shayeganii
kingdom_Bacteria	phylum_Firmicutes	class_Clostridia	order_Clostridiales	family_Lachnospiraceae	genus_Lachnoanaerobaculum	species_Lachnoanaerobaculum_umeaense
kingdom_Bacteria	phylum_Proteobacteria	class_Gammaproteobacteria	order_Pasteurellales	family_Pasteurellaceae	genus_Actinobacillus	species_Actinobacillus_minor
kingdom_Bacteria	phylum_Actinobacteria	class_Actinobacteria	order_Corynebacteriales	family_Corynebacteriaceae	genus_Corynebacterium	species_Corynebacterium_kroppenstedtii
kingdom_Fungi	phylum_Basidiomycota	class_Agaricomycetes	order_Amylocorticiales	family_Amylocorticiaceae	genus_Anomoloma	species_Anomoloma_albolutescens
kingdom_Fungi	phylum_Ascomycota	class_Eurotiomycetes	order_Eurotiales	family_Aspergillaceae	genus_Aspergillus	species_Aspergillus_caninus
kingdom_Bacteria	phylum_Spirochaetes	class_Spirochaetia	order_Spirochaetales	family_Spirochaetaceae	genus_Treponema	species_Treponema_ruminis
kingdom_Bacteria	phylum_Firmicutes	class_Clostridia	order_Clostridiales	family_Peptococcaceae	genus_Desulfallas	species_Desulfallas_gibsoniae
kingdom_Bacteria	phylum_Bacteroidetes	class_Cytophagia	order_Cytophagales	family_Persicobacteraceae	genus_Aureibacter	species_Aureibacter_tunicatorum
kingdom_Bacteria	phylum_Bacteroidetes	class_Bacteroidia	order_Bacteroidales	family_Porphyromonadaceae	genus_Porphyromonas	species_Porphyromonas_asaccharolytica
kingdom_Bacteria	phylum_Proteobacteria	class_Betaproteobacteria	order_Neisseriales	family_Neisseriaceae	genus_Kingella	species_Kingella_kingae
kingdom_Bacteria	phylum_Bacteroidetes	class_Bacteroidia	order_Bacteroidales	family_Porphyromonadaceae	genus_Porphyromonas	species_Porphyromonas_catoniae
kingdom_Bacteria	phylum_Proteobacteria	class_Betaproteobacteria	order_Neisseriales	family_Neisseriaceae	genus_Morococcus	species_Morococcus_cerebrosus
kingdom_Bacteria	phylum_Firmicutes	class_Negativicutes	order_Veillonellales	family_Veillonellaceae	genus_Veillonella	species_Veillonella_tobetsuensis
kingdom_Bacteria	phylum_Firmicutes	class_Tissierellia	order_Tissierellales	family_Peptoniphilaceae	genus_Peptoniphilus	species_Peptoniphilus_grossensis
kingdom_Bacteria	phylum_Firmicutes	class_Bacilli	order_Lactobacillales	family_Enterococcaceae	genus_Tetragenococcus	species_Tetragenococcus_halophilus
kingdom_Fungi	phylum_Basidiomycota	class_Microbotryomycetes	order_Sporidiobolales	family_Sporidiobolaceae	genus_Rhodotorula	species_Rhodotorula_toruloides
kingdom_Bacteria	phylum_Proteobacteria	class_Gammaproteobacteria	order_Pasteurellales	family_Pasteurellaceae	genus_Bibersteinia	species_Bibersteinia_trehalosi
kingdom_Fungi	phylum_Ascomycota	class_Eurotiomycetes	order_Eurotiales	family_Trichocomaceae	genus_Talaromyces	species_Talaromyces_purpureogenus
kingdom_Fungi	phylum_Ascomycota	class_Lecanoromycetes	order_Peltigerales	family_Koerberiaceae	genus_Vestergrenopsis	species_Vestergrenopsis_sonomensis
kingdom_Bacteria	phylum_Bacteroidetes	class_Flavobacteriia	order_Flavobacteriales	family_Flavobacteriaceae	genus_Flavobacterium	species_Flavobacterium_faecale
kingdom_Fungi	phylum_Basidiomycota	class_Malasseziomycetes	order_Malasseziales	family_Malasseziaceae	genus_Malassezia	species_Malassezia_caprae
kingdom_Bacteria	phylum_Actinobacteria	class_Actinobacteria	order_Corynebacteriales	family_Corynebacteriaceae	genus_Corynebacterium	species_Corynebacterium_jeddahense
kingdom_Fungi	phylum_Ascomycota	class_Eurotiomycetes	order_Eurotiales	family_Aspergillaceae	genus_Aspergillus	species_Aspergillus_sclerotioniger
kingdom_Fungi	phylum_Ascomycota	class_Eurotiomycetes	order_Eurotiales	family_Aspergillaceae	genus_Penicillium	species_Penicillium_allii
kingdom_Bacteria	phylum_Bacteroidetes	class_Bacteroidia	order_Bacteroidales	family_Bacteroidaceae	genus_Bacteroides	species_Bacteroides_caecimuris
kingdom_Fungi	phylum_Ascomycota	class_Eurotiomycetes	order_Eurotiales	family_Aspergillaceae	genus_Aspergillus	species_Aspergillus_magnivesiculatus
kingdom_Bacteria	phylum_Actinobacteria	class_Actinobacteria	order_Corynebacteriales	family_Corynebacteriaceae	genus_Corynebacterium	species_Corynebacterium_kefirresidentii
kingdom_Bacteria	phylum_Proteobacteria	class_Alphaproteobacteria	order_Rhodobacterales	family_Hyphomonadaceae	genus_Marinicauda	species_Marinicauda_algicola
kingdom_Bacteria	phylum_Proteobacteria	class_Betaproteobacteria	order_Neisseriales	family_Neisseriaceae	genus_Eikenella	species_Eikenella_exigua
kingdom_Fungi	phylum_Ascomycota	class_Leotiomycetes	order_Helotiales	family_Cordieritidaceae	genus_Cordierites	species_Cordierites_frondosus
kingdom_Bacteria	phylum_Bacteroidetes	class_Flavobacteriia	order_Flavobacteriales	family_Flavobacteriaceae	genus_Capnocytophaga	species_Capnocytophaga_endodontalis
kingdom_Bacteria	phylum_Actinobacteria	class_Actinobacteria	order_Micrococcales	family_Micrococcaceae	genus_Kocuria	species_Kocuria_rosea
kingdom_Bacteria	phylum_Firmicutes	class_Clostridia	order_Clostridiales	family_Peptostreptococcaceae	genus_Paeniclostridium	species_Paeniclostridium_sordellii
kingdom_Bacteria	phylum_Firmicutes	class_Bacilli	order_Bacillales	family_Staphylococcaceae	genus_Staphylococcus	species_Staphylococcus_saprophyticus
kingdom_Bacteria	phylum_Proteobacteria	class_Betaproteobacteria	order_Neisseriales	family_Neisseriaceae	genus_Neisseria	species_Neisseria_flava
kingdom_Bacteria	phylum_Firmicutes	class_Bacilli	order_Lactobacillales	family_Aerococcaceae	genus_Abiotrophia	species_Abiotrophia_defectiva
kingdom_Fungi	phylum_Ascomycota	class_Eurotiomycetes	order_Eurotiales	family_Aspergillaceae	genus_Penicillium	species_Penicillium_daleae
kingdom_Bacteria	phylum_Actinobacteria	class_Actinobacteria	order_Micrococcales	family_Micrococcaceae	genus_Kocuria	species_Kocuria_rhizophila
kingdom_Fungi	phylum_Basidiomycota	class_Malasseziomycetes	order_Malasseziales	family_Malasseziaceae	genus_Malassezia	species_Malassezia_slooffiae
kingdom_Eukaryota	phylum_Preaxostyla	class_Unknown	order_Oxymonadida	family_Pyrsonymphidae	genus_Pyrsonympha	species_Pyrsonympha_grandis
kingdom_Bacteria	phylum_Proteobacteria	class_Gammaproteobacteria	order_Pasteurellales	family_Pasteurellaceae	genus_Pasteurella	species_Pasteurella_skyensis
kingdom_Eukaryota	phylum_Evosea	class_Unknown	order_Mastigamoebida	family_Mastigamoebidae	genus_Mastigamoeba	species_Mastigamoeba_balamuthi
kingdom_Eukaryota	phylum_Apicomplexa	class_Aconoidasida	order_Piroplasmida	family_Babesiidae	genus_Babesia	species_Babesia_major
kingdom_Fungi	phylum_Ascomycota	class_Leotiomycetes	order_Rhytismatales	family_Rhytismataceae	genus_Lirula	species_Lirula_macrospora
kingdom_Bacteria	phylum_Firmicutes	class_Bacilli	order_Lactobacillales	family_Aerococcaceae	genus_Abiotrophia	species_Abiotrophia_para-adiacens
kingdom_Bacteria	phylum_Proteobacteria	class_Gammaproteobacteria	order_Pasteurellales	family_Pasteurellaceae	genus_Terrahaemophilus	species_Terrahaemophilus_aromaticivorans
kingdom_Fungi	phylum_Basidiomycota	class_Malasseziomycetes	order_Malasseziales	family_Malasseziaceae	genus_Malassezia	species_Malassezia_yamatoensis
kingdom_Fungi	phylum_Ascomycota	class_Lecanoromycetes	order_Pertusariales	family_Pertusariaceae	genus_Pertusaria	species_Pertusaria_dactylina
kingdom_Eukaryota	phylum_Apicomplexa	class_Conoidasida	order_Eucoccidiorida	family_Cryptosporidiidae	genus_Cryptosporidium	species_Cryptosporidium_ryanae
kingdom_Bacteria	phylum_Spirochaetes	class_Spirochaetia	order_Spirochaetales	family_Spirochaetaceae	genus_Treponema	species_Treponema_caldarium
kingdom_Bacteria	phylum_Spirochaetes	class_Spirochaetia	order_Spirochaetales	family_Spirochaetaceae	genus_Treponema	species_Treponema_succinifaciens
kingdom_Eukaryota	phylum_Bacillariophyta	class_Bacillariophyceae	order_Cymbellales	family_Cymbellaceae	genus_Encyonema	species_Encyonema_muelleri
kingdom_Fungi	phylum_Basidiomycota	class_Malasseziomycetes	order_Malasseziales	family_Malasseziaceae	genus_Malassezia	species_Malassezia_brasiliensis
kingdom_Eukaryota	phylum_Unknown	class_Choanoflagellata	order_Craspedida	family_Salpingoecidae	genus_Paramonosiga	species_Paramonosiga_coloniensis
kingdom_Bacteria	phylum_Proteobacteria	class_Betaproteobacteria	order_Neisseriales	family_Neisseriaceae	genus_Simonsiella	species_Simonsiella_muelleri
kingdom_Bacteria	phylum_Bacteroidetes	class_Flavobacteriia	order_Flavobacteriales	family_Weeksellaceae	genus_Chryseobacterium	species_Chryseobacterium_indologenes
kingdom_Bacteria	phylum_Proteobacteria	class_Betaproteobacteria	order_Neisseriales	family_Neisseriaceae	genus_Neisseria	species_Neisseria_animalis
kingdom_Bacteria	phylum_Proteobacteria	class_Gammaproteobacteria	order_Enterobacterales	family_Enterobacteriaceae	genus_Klebsiella	species_Klebsiella_aerogenes
kingdom_Bacteria	phylum_Proteobacteria	class_Gammaproteobacteria	order_Pasteurellales	family_Pasteurellaceae	genus_Actinobacillus	species_Actinobacillus_pleuropneumoniae
kingdom_Bacteria	phylum_Proteobacteria	class_Gammaproteobacteria	order_Pasteurellales	family_Pasteurellaceae	genus_Actinobacillus	species_Actinobacillus_capsulatus
kingdom_Bacteria	phylum_Proteobacteria	class_Gammaproteobacteria	order_Pasteurellales	family_Pasteurellaceae	genus_Haemophilus	species_Haemophilus_paraphrohaemolyticus
kingdom_Bacteria	phylum_Proteobacteria	class_Gammaproteobacteria	order_Pasteurellales	family_Pasteurellaceae	genus_Pasteurella	species_Pasteurella_langaaensis
kingdom_Bacteria	phylum_Bacteroidetes	class_Flavobacteriia	order_Flavobacteriales	family_Flavobacteriaceae	genus_Capnocytophaga	species_Capnocytophaga_gingivalis
kingdom_Bacteria	phylum_Firmicutes	class_Bacilli	order_Bacillales	family_Staphylococcaceae	genus_Staphylococcus	species_Staphylococcus_schleiferi
kingdom_Bacteria	phylum_Firmicutes	class_Bacilli	order_Lactobacillales	family_Streptococcaceae	genus_Streptococcus	species_Streptococcus_gordonii
kingdom_Bacteria	phylum_Firmicutes	class_Bacilli	order_Lactobacillales	family_Streptococcaceae	genus_Streptococcus	species_Streptococcus_sobrinus
kingdom_Bacteria	phylum_Firmicutes	class_Bacilli	order_Lactobacillales	family_Streptococcaceae	genus_Streptococcus	species_Streptococcus_intermedius
kingdom_Bacteria	phylum_Firmicutes	class_Bacilli	order_Lactobacillales	family_Lactobacillaceae	genus_Lactobacillus	species_Lactobacillus_sanfranciscensis
kingdom_Bacteria	phylum_Proteobacteria	class_Gammaproteobacteria	order_Cardiobacteriales	family_Cardiobacteriaceae	genus_Cardiobacterium	species_Cardiobacterium_hominis
kingdom_Fungi	phylum_Ascomycota	class_Saccharomycetes	order_Saccharomycetales	family_Debaryomycetaceae	genus_Millerozyma	species_Millerozyma_farinosa
kingdom_Fungi	phylum_Ascomycota	class_Saccharomycetes	order_Saccharomycetales	family_Debaryomycetaceae	genus_Scheffersomyces	species_Scheffersomyces_stipitis
kingdom_Fungi	phylum_Ascomycota	class_Saccharomycetes	order_Saccharomycetales	family_Phaffomycetaceae	genus_Wickerhamomyces	species_Wickerhamomyces_anomalus
kingdom_Fungi	phylum_Ascomycota	class_Saccharomycetes	order_Saccharomycetales	family_Saccharomycopsidaceae	genus_Saccharomycopsis	species_Saccharomycopsis_fibuligera
kingdom_Fungi	phylum_Ascomycota	class_Saccharomycetes	order_Saccharomycetales	family_Debaryomycetaceae	genus_Debaryomyces	species_Debaryomyces_hansenii
kingdom_Fungi	phylum_Basidiomycota	class_Tremellomycetes	order_Tremellales	family_Cryptococcaceae	genus_Cryptococcus	species_Cryptococcus_neoformans
kingdom_Fungi	phylum_Ascomycota	class_Saccharomycetes	order_Saccharomycetales	family_Debaryomycetaceae	genus_Candida	species_Candida_maltosa
kingdom_Fungi	phylum_Ascomycota	class_Saccharomycetes	order_Saccharomycetales	family_Metschnikowiaceae	genus_Metschnikowia	species_Metschnikowia_bicuspidata
kingdom_Fungi	phylum_Ascomycota	class_Saccharomycetes	order_Saccharomycetales	family_Metschnikowiaceae	genus_Metschnikowia	species_Metschnikowia_hawaiiensis
kingdom_Bacteria	phylum_Bacteroidetes	class_Flavobacteriia	order_Flavobacteriales	family_Flavobacteriaceae	genus_Capnocytophaga	species_Capnocytophaga_canimorsus
kingdom_Fungi	phylum_Ascomycota	class_Leotiomycetes	order_Helotiales	family_Sclerotiniaceae	genus_Sclerotinia	species_Sclerotinia_trifoliorum
kingdom_Fungi	phylum_Ascomycota	class_Saccharomycetes	order_Saccharomycetales	family_Debaryomycetaceae	genus_Millerozyma	species_Millerozyma_acaciae
kingdom_Bacteria	phylum_Firmicutes	class_Bacilli	order_Bacillales	family_Staphylococcaceae	genus_Staphylococcus	species_Staphylococcus_auricularis
kingdom_Fungi	phylum_Ascomycota	class_Saccharomycetes	order_Saccharomycetales	family_Saccharomycetaceae	genus_Eremothecium	species_Eremothecium_gossypii
kingdom_Bacteria	phylum_Bacteroidetes	class_Bacteroidia	order_Bacteroidales	family_Porphyromonadaceae	genus_Porphyromonas	species_Porphyromonas_cangingivalis
kingdom_Fungi	phylum_Ascomycota	class_Saccharomycetes	order_Saccharomycetales	family_Debaryomycetaceae	genus_Teunomyces	species_Candida_sake
kingdom_Bacteria	phylum_Firmicutes	class_Bacilli	order_Bacillales	family_Staphylococcaceae	genus_Staphylococcus	species_Staphylococcus_lentus
kingdom_Eukaryota	phylum_Unknown	class_Pelagophyceae	order_Pelagomonadales	family_Unknown	genus_Aureococcus	species_Aureococcus_anophagefferens
kingdom_Bacteria	phylum_Bacteroidetes	class_Flavobacteriia	order_Flavobacteriales	family_Flavobacteriaceae	genus_Capnocytophaga	species_Capnocytophaga_haemolytica
kingdom_Fungi	phylum_Ascomycota	class_Saccharomycetes	order_Saccharomycetales	family_Debaryomycetaceae	genus_Scheffersomyces	species_Scheffersomyces_spartinae
kingdom_Fungi	phylum_Ascomycota	class_Saccharomycetes	order_Saccharomycetales	family_Debaryomycetaceae	genus_Hyphopichia	species_Candida_fennica
kingdom_Fungi	phylum_Ascomycota	class_Saccharomycetes	order_Saccharomycetales	family_Debaryomycetaceae	genus_Teunomyces	species_Teunomyces_kruisii
kingdom_Fungi	phylum_Ascomycota	class_Saccharomycetes	order_Saccharomycetales	family_Debaryomycetaceae	genus_Scheffersomyces	species_Scheffersomyces_shehatae
kingdom_Bacteria	phylum_Firmicutes	class_Bacilli	order_Bacillales	family_Staphylococcaceae	genus_Staphylococcus	species_Staphylococcus_pasteuri
kingdom_Bacteria	phylum_Proteobacteria	class_Betaproteobacteria	order_Burkholderiales	family_Burkholderiaceae	genus_Lautropia	species_Lautropia_mirabilis
kingdom_Bacteria	phylum_Firmicutes	class_Bacilli	order_Lactobacillales	family_Lactobacillaceae	genus_Lactobacillus	species_Lactobacillus_rhamnosus
kingdom_Bacteria	phylum_Proteobacteria	class_Gammaproteobacteria	order_Pasteurellales	family_Pasteurellaceae	genus_Actinobacillus	species_Actinobacillus_porcinus
kingdom_Fungi	phylum_Ascomycota	class_Saccharomycetes	order_Saccharomycetales	family_Phaffomycetaceae	genus_Wickerhamomyces	species_Candida_quercuum
kingdom_Fungi	phylum_Ascomycota	class_Saccharomycetes	order_Saccharomycetales	family_Debaryomycetaceae	genus_Candida	species_Candida_sojae
kingdom_Fungi	phylum_Ascomycota	class_Saccharomycetes	order_Saccharomycetales	family_Phaffomycetaceae	genus_Wickerhamomyces	species_Wickerhamomyces_strasburgensis
kingdom_Fungi	phylum_Ascomycota	class_Saccharomycetes	order_Saccharomycetales	family_Phaffomycetaceae	genus_Barnettozyma	species_Barnettozyma_populi
kingdom_Bacteria	phylum_Firmicutes	class_Bacilli	order_Bacillales	family_Staphylococcaceae	genus_Staphylococcus	species_Staphylococcus_piscifermentans
kingdom_Bacteria	phylum_Bacteroidetes	class_Bacteroidia	order_Bacteroidales	family_Prevotellaceae	genus_Prevotella	species_Prevotella_bryantii
kingdom_Bacteria	phylum_Proteobacteria	class_Gammaproteobacteria	order_Pasteurellales	family_Pasteurellaceae	genus_Mannheimia	species_Mannheimia_granulomatis
kingdom_Bacteria	phylum_Firmicutes	class_Negativicutes	order_Veillonellales	family_Veillonellaceae	genus_Veillonella	species_Veillonella_ratti
kingdom_Bacteria	phylum_Firmicutes	class_Bacilli	order_Lactobacillales	family_Streptococcaceae	genus_Streptococcus	species_Streptococcus_australis
kingdom_Bacteria	phylum_Proteobacteria	class_Gammaproteobacteria	order_Pasteurellales	family_Pasteurellaceae	genus_Haemophilus	species_Haemophilus_quentini
kingdom_Fungi	phylum_Ascomycota	class_Saccharomycetes	order_Saccharomycetales	family_Saccharomycopsidaceae	genus_Saccharomycopsis	species_Saccharomycopsis_lassenensis
kingdom_Fungi	phylum_Ascomycota	class_Saccharomycetes	order_Saccharomycetales	family_Phaffomycetaceae	genus_Wickerhamomyces	species_Candida_ulmi
kingdom_Fungi	phylum_Ascomycota	class_Lecanoromycetes	order_Pertusariales	family_Pertusariaceae	genus_Pertusaria	species_Pertusaria_pertusa
kingdom_Fungi	phylum_Ascomycota	class_Saccharomycetes	order_Saccharomycetales	family_Metschnikowiaceae	genus_Metschnikowia	species_Metschnikowia_arizonensis
kingdom_Bacteria	phylum_Fusobacteria	class_Fusobacteriia	order_Fusobacteriales	family_Leptotrichiaceae	genus_Leptotrichia	species_Leptotrichia_shahii
kingdom_Bacteria	phylum_Actinobacteria	class_Actinobacteria	order_Micrococcales	family_Micrococcaceae	genus_Rothia	species_Rothia_aeria
kingdom_Bacteria	phylum_Proteobacteria	class_Gammaproteobacteria	order_Pasteurellales	family_Pasteurellaceae	genus_Actinobacillus	species_Actinobacillus_porcitonsillarum
kingdom_Bacteria	phylum_Bacteroidetes	class_Flavobacteriia	order_Flavobacteriales	family_Weeksellaceae	genus_Chryseobacterium	species_Chryseobacterium_daecheongense
kingdom_Bacteria	phylum_Proteobacteria	class_Betaproteobacteria	order_Neisseriales	family_Neisseriaceae	genus_Neisseria	species_Neisseria_dentiae
kingdom_Bacteria	phylum_Proteobacteria	class_Gammaproteobacteria	order_Cardiobacteriales	family_Cardiobacteriaceae	genus_Cardiobacterium	species_Cardiobacterium_valvarum
kingdom_Bacteria	phylum_Proteobacteria	class_Gammaproteobacteria	order_Pasteurellales	family_Pasteurellaceae	genus_Haemophilus	species_Haemophilus_aegyptius
kingdom_Bacteria	phylum_Proteobacteria	class_Gammaproteobacteria	order_Pasteurellales	family_Pasteurellaceae	genus_Actinobacillus	species_Actinobacillus_equuli
kingdom_Bacteria	phylum_Proteobacteria	class_Gammaproteobacteria	order_Pasteurellales	family_Pasteurellaceae	genus_Basfia	species_Mannheimia_succiniciproducens
kingdom_Bacteria	phylum_Proteobacteria	class_Gammaproteobacteria	order_Pasteurellales	family_Pasteurellaceae	genus_Actinobacillus	species_Actinobacillus_genomosp._2
kingdom_Fungi	phylum_Basidiomycota	class_Pucciniomycetes	order_Helicobasidiales	family_Helicobasidiaceae	genus_Helicobasidium	species_Helicobasidium_purpureum
kingdom_Bacteria	phylum_Proteobacteria	class_Gammaproteobacteria	order_Pasteurellales	family_Pasteurellaceae	genus_Haemophilus	species_Haemophilus_pittmaniae
kingdom_Fungi	phylum_Ascomycota	class_Saccharomycetes	order_Saccharomycetales	family_Debaryomycetaceae	genus_Yamadazyma	species_Candida_cerambycidarum
kingdom_Bacteria	phylum_Proteobacteria	class_Gammaproteobacteria	order_Enterobacterales	family_Yersiniaceae	genus_Yersinia	species_Yersinia_pseudotuberculosis
kingdom_Fungi	phylum_Ascomycota	class_Saccharomycetes	order_Saccharomycetales	family_Debaryomycetaceae	genus_Candida	species_Candida_orthopsilosis
kingdom_Bacteria	phylum_Bacteroidetes	class_Bacteroidia	order_Bacteroidales	family_Bacteroidaceae	genus_Bacteroides	species_Bacteroides_nordii
kingdom_Fungi	phylum_Ascomycota	class_Saccharomycetes	order_Saccharomycetales	family_Debaryomycetaceae	genus_Teunomyces	species_Teunomyces_panamensis
kingdom_Bacteria	phylum_Proteobacteria	class_Betaproteobacteria	order_Neisseriales	family_Neisseriaceae	genus_Neisseria	species_Neisseria_animaloris
kingdom_Bacteria	phylum_Bacteroidetes	class_Flavobacteriia	order_Flavobacteriales	family_Flavobacteriaceae	genus_Capnocytophaga	species_Capnocytophaga_leadbetteri
kingdom_Fungi	phylum_Ascomycota	class_Saccharomycetes	order_Saccharomycetales	family_Debaryomycetaceae	genus_Teunomyces	species_Teunomyces_tritomae
kingdom_Fungi	phylum_Ascomycota	class_Saccharomycetes	order_Saccharomycetales	family_Debaryomycetaceae	genus_Meyerozyma	species_Meyerozyma_carpophila
kingdom_Bacteria	phylum_Firmicutes	class_Bacilli	order_Bacillales	family_Paenibacillaceae	genus_Paenibacillus	species_Paenibacillus_cellulosilyticus
kingdom_Fungi	phylum_Ascomycota	class_Saccharomycetes	order_Saccharomycetales	family_Debaryomycetaceae	genus_Yamadazyma	species_Candida_ascalaphidarum
kingdom_Bacteria	phylum_Actinobacteria	class_Actinobacteria	order_Micrococcales	family_Micrococcaceae	genus_Rothia	species_Rothia_terrae
kingdom_Eukaryota	phylum_Parabasalia	class_Unknown	order_Trichomonadida	family_Trichomonadidae	genus_Trichomonas	species_Trichomonas_vaginalis
kingdom_Fungi	phylum_Ascomycota	class_Saccharomycetes	order_Saccharomycetales	family_Debaryomycetaceae	genus_Candida	species_Candida_buenavistaensis
kingdom_Fungi	phylum_Ascomycota	class_Saccharomycetes	order_Saccharomycetales	family_Debaryomycetaceae	genus_Candida	species_Candida_alai
kingdom_Fungi	phylum_Ascomycota	class_Saccharomycetes	order_Saccharomycetales	family_Debaryomycetaceae	genus_Candida	species_Candida_frijolesensis
kingdom_Bacteria	phylum_Bacteroidetes	class_Bacteroidia	order_Bacteroidales	family_Bacteroidaceae	genus_Bacteroides	species_Bacteroides_graminisolvens
kingdom_Fungi	phylum_Ascomycota	class_Saccharomycetes	order_Saccharomycetales	family_Debaryomycetaceae	genus_Candida	species_Candida_blackwelliae
kingdom_Bacteria	phylum_Firmicutes	class_Bacilli	order_Bacillales	family_Alicyclobacillaceae	genus_Alicyclobacillus	species_Alicyclobacillus_acidocaldarius
kingdom_Bacteria	phylum_Fusobacteria	class_Fusobacteriia	order_Fusobacteriales	family_Leptotrichiaceae	genus_Leptotrichia	species_Leptotrichia_hongkongensis
kingdom_Fungi	phylum_Ascomycota	class_Saccharomycetes	order_Saccharomycetales	family_Debaryomycetaceae	genus_Candida	species_Candida_saraburiensis
kingdom_Fungi	phylum_Ascomycota	class_Saccharomycetes	order_Saccharomycetales	family_Debaryomycetaceae	genus_Hyphopichia	species_Hyphopichia_burtonii
kingdom_Bacteria	phylum_Bacteroidetes	class_Bacteroidia	order_Bacteroidales	family_Prevotellaceae	genus_Prevotella	species_Prevotella_dentalis
kingdom_Fungi	phylum_Basidiomycota	class_Agaricomycetes	order_Agaricales	family_Entolomataceae	genus_Rhodocybella	species_Rhodocybella_rhododendri
kingdom_Bacteria	phylum_Bacteroidetes	class_Flavobacteriia	order_Flavobacteriales	family_Flavobacteriaceae	genus_Flavobacterium	species_Flavobacterium_jumunjinense
kingdom_Fungi	phylum_Basidiomycota	class_Ustilaginomycetes	order_Ustilaginales	family_Ustilaginaceae	genus_Sporisorium	species_Sporisorium_reilianum
kingdom_Bacteria	phylum_Proteobacteria	class_Betaproteobacteria	order_Burkholderiales	family_Alcaligenaceae	genus_Basilea	species_Basilea_psittacipulmonis
kingdom_Fungi	phylum_Ascomycota	class_Saccharomycetes	order_Saccharomycetales	family_Saccharomycetaceae	genus_Saccharomyces	species_Saccharomyces_eubayanus
kingdom_Bacteria	phylum_Bacteroidetes	class_Flavobacteriia	order_Flavobacteriales	family_Flavobacteriaceae	genus_Flavobacterium	species_Flavobacterium_indicum
kingdom_Fungi	phylum_Ascomycota	class_Saccharomycetes	order_Saccharomycetales	family_Phaffomycetaceae	genus_Wickerhamomyces	species_Wickerhamomyces_canadensis
kingdom_Bacteria	phylum_Firmicutes	class_Bacilli	order_Bacillales	family_Staphylococcaceae	genus_Staphylococcus	species_Staphylococcus_massiliensis
kingdom_Fungi	phylum_Ascomycota	class_Saccharomycetes	order_Saccharomycetales	family_Debaryomycetaceae	genus_Yamadazyma	species_Candida_aff._naeodendra/diddensiae_Y151
kingdom_Fungi	phylum_Ascomycota	class_Saccharomycetes	order_Saccharomycetales	family_Debaryomycetaceae	genus_Yamadazyma	species_Yamadazyma_mexicana
kingdom_Fungi	phylum_Ascomycota	class_Saccharomycetes	order_Saccharomycetales	family_Debaryomycetaceae	genus_Scheffersomyces	species_Scheffersomyces_cryptocercus
kingdom_Bacteria	phylum_Firmicutes	class_Bacilli	order_Lactobacillales	family_Streptococcaceae	genus_Streptococcus	species_Streptococcus_cristatus
kingdom_Bacteria	phylum_Proteobacteria	class_Gammaproteobacteria	order_Enterobacterales	family_Yersiniaceae	genus_Yersinia	species_Yersinia_pestis
kingdom_Fungi	phylum_Ascomycota	class_Saccharomycetes	order_Saccharomycetales	family_Phaffomycetaceae	genus_Wickerhamomyces	species_Wickerhamomyces_mucosus
kingdom_Bacteria	phylum_Proteobacteria	class_Gammaproteobacteria	order_Enterobacterales	family_Enterobacteriaceae	genus_Klebsiella	species_Klebsiella_quasipneumoniae
kingdom_Bacteria	phylum_Proteobacteria	class_Betaproteobacteria	order_Neisseriales	family_Neisseriaceae	genus_Neisseria	species_Neisseria_arctica
kingdom_Fungi	phylum_Ascomycota	class_Saccharomycetes	order_Saccharomycetales	family_Phaffomycetaceae	genus_Barnettozyma	species_Candida_cf._montana_SU34.3.1
kingdom_Bacteria	phylum_Proteobacteria	class_Betaproteobacteria	order_Neisseriales	family_Neisseriaceae	genus_Kingella	species_Kingella_negevensis
kingdom_Fungi	phylum_Ascomycota	class_Saccharomycetes	order_Saccharomycetales	family_Debaryomycetaceae	genus_Scheffersomyces	species_Scheffersomyces_stambukii
kingdom_Bacteria	phylum_Fusobacteria	class_Fusobacteriia	order_Fusobacteriales	family_Fusobacteriaceae	genus_Fusobacterium	species_Fusobacterium_gastrosuis
kingdom_Bacteria	phylum_Bacteroidetes	class_Flavobacteriia	order_Flavobacteriales	family_Flavobacteriaceae	genus_Capnocytophaga	species_Capnocytophaga_stomatis
kingdom_Bacteria	phylum_Proteobacteria	class_Gammaproteobacteria	order_Xanthomonadales	family_Rhodanobacteraceae	genus_Dyella	species_Dyella_caseinilytica
kingdom_Fungi	phylum_Ascomycota	class_Saccharomycetes	order_Saccharomycetales	family_Debaryomycetaceae	genus_Yamadazyma	species_Yamadazyma_tenuis
kingdom_Bacteria	phylum_Firmicutes	class_Bacilli	order_Lactobacillales	family_Streptococcaceae	genus_Streptococcus	species_Streptococcus_koreensis
kingdom_Bacteria	phylum_Bacteroidetes	class_Flavobacteriia	order_Flavobacteriales	family_Weeksellaceae	genus_Chryseobacterium	species_Chryseobacterium_aureum
kingdom_Bacteria	phylum_Firmicutes	class_Bacilli	order_Bacillales	family_Bacillaceae	genus_Bacillus	species_Bacillus_taxi
kingdom_Fungi	phylum_Ascomycota	class_Saccharomycetes	order_Saccharomycetales	family_Debaryomycetaceae	genus_Hyphopichia	species_Hyphopichia_khmerensis
kingdom_Bacteria	phylum_Bacteroidetes	class_Flavobacteriia	order_Flavobacteriales	family_Weeksellaceae	genus_Chryseobacterium	species_Chryseobacterium_indoltheticum
kingdom_Bacteria	phylum_Proteobacteria	class_Betaproteobacteria	order_Burkholderiales	family_Oxalobacteraceae	genus_Massilia	species_Massilia_timonae
kingdom_Bacteria	phylum_Proteobacteria	class_Alphaproteobacteria	order_Caulobacterales	family_Caulobacteraceae	genus_Brevundimonas	species_Brevundimonas_bacteroides
kingdom_Bacteria	phylum_Actinobacteria	class_Actinobacteria	order_Micrococcales	family_Micrococcaceae	genus_Rothia	species_Rothia_amarae
kingdom_Bacteria	phylum_Proteobacteria	class_Gammaproteobacteria	order_Pseudomonadales	family_Moraxellaceae	genus_Psychrobacter	species_Psychrobacter_arenosus
kingdom_Bacteria	phylum_Proteobacteria	class_Betaproteobacteria	order_Nitrosomonadales	family_Nitrosomonadaceae	genus_Nitrosospira	species_Nitrosospira_multiformis
kingdom_Bacteria	phylum_Proteobacteria	class_Betaproteobacteria	order_Burkholderiales	family_Comamonadaceae	genus_Acidovorax	species_Acidovorax_citrulli
kingdom_Bacteria	phylum_Bacteroidetes	class_Sphingobacteriia	order_Sphingobacteriales	family_Sphingobacteriaceae	genus_Pseudopedobacter	species_Pseudopedobacter_saltans
kingdom_Bacteria	phylum_Proteobacteria	class_Gammaproteobacteria	order_Pseudomonadales	family_Pseudomonadaceae	genus_Pseudomonas	species_Pseudomonas_qingdaonensis
kingdom_Fungi	phylum_Ascomycota	class_Eurotiomycetes	order_Eurotiales	family_Thermoascaceae	genus_Byssochlamys	species_Byssochlamys_fulva
kingdom_Fungi	phylum_Ascomycota	class_Pezizomycetes	order_Pezizales	family_Sarcosomataceae	genus_Pseudoplectania	species_Pseudoplectania_nigrella
kingdom_Fungi	phylum_Basidiomycota	class_Malasseziomycetes	order_Malasseziales	family_Malasseziaceae	genus_Malassezia	species_Malassezia_nana
kingdom_Fungi	phylum_Ascomycota	class_Sordariomycetes	order_Savoryellales	family_Savoryellaceae	genus_Ascothailandia	species_Ascothailandia_grenadoidea
kingdom_Fungi	phylum_Ascomycota	class_Leotiomycetes	order_Erysiphales	family_Erysiphaceae	genus_Erysiphe	species_Erysiphe_japonica
kingdom_Bacteria	phylum_Proteobacteria	class_Alphaproteobacteria	order_Rhodobacterales	family_Rhodobacteraceae	genus_Paracoccus	species_Paracoccus_contaminans
kingdom_Eukaryota	phylum_Evosea	class_Eumycetozoa	order_Physariida	family_Physaraceae	genus_Physarum	species_Physarum_polycephalum
kingdom_Eukaryota	phylum_Evosea	class_Eumycetozoa	order_Physariida	family_Physaraceae	genus_Physarum	species_Physarum_flavicomum
kingdom_Fungi	phylum_Ascomycota	class_Pezizomycetes	order_Pezizales	family_Pyronemataceae	genus_Leucoscypha	species_Leucoscypha_oroarctica
kingdom_Bacteria	phylum_Proteobacteria	class_Alphaproteobacteria	order_Rhodobacterales	family_Rhodobacteraceae	genus_Thioclava	species_Thioclava_electrotropha
kingdom_Bacteria	phylum_Firmicutes	class_Bacilli	order_Lactobacillales	family_Leuconostocaceae	genus_Leuconostoc	species_Leuconostoc_mesenteroides
kingdom_Bacteria	phylum_Firmicutes	class_Bacilli	order_Lactobacillales	family_Leuconostocaceae	genus_Leuconostoc	species_Leuconostoc_lactis
kingdom_Bacteria	phylum_Firmicutes	class_Bacilli	order_Lactobacillales	family_Lactobacillaceae	genus_Lactiplantibacillus	species_Lactiplantibacillus_plantarum
kingdom_Bacteria	phylum_Actinobacteria	class_Actinobacteria	order_Corynebacteriales	family_Corynebacteriaceae	genus_Corynebacterium	species_Corynebacterium_diphtheriae
kingdom_Fungi	phylum_Ascomycota	class_Saccharomycetes	order_Saccharomycetales	family_Pichiaceae	genus_Pichia	species_Pichia_norvegensis
kingdom_Eukaryota	phylum_Apicomplexa	class_Conoidasida	order_Eucoccidiorida	family_Cryptosporidiidae	genus_Cryptosporidium	species_Cryptosporidium_muris
kingdom_Bacteria	phylum_Firmicutes	class_Bacilli	order_Lactobacillales	family_Leuconostocaceae	genus_Leuconostoc	species_Leuconostoc_citreum
kingdom_Eukaryota	phylum_Imbricatea	class_Unknown	order_Euglyphida	family_Paulinellidae	genus_Paulinella	species_Paulinella_chromatophora
kingdom_Fungi	phylum_Ascomycota	class_Saccharomycetes	order_Saccharomycetales	family_Debaryomycetaceae	genus_Yamadazyma	species_Yamadazyma_triangularis
kingdom_Bacteria	phylum_Firmicutes	class_Bacilli	order_Bacillales	family_Staphylococcaceae	genus_Staphylococcus	species_Staphylococcus_chromogenes
kingdom_Fungi	phylum_Ascomycota	class_Saccharomycetes	order_Saccharomycetales	family_Saccharomycetaceae	genus_Torulaspora	species_Torulaspora_globosa
kingdom_Fungi	phylum_Basidiomycota	class_Agaricomycetes	order_Agaricales	family_Catathelasmataceae	genus_Catathelasma	species_Catathelasma_ventricosum
kingdom_Fungi	phylum_Ascomycota	class_Lecanoromycetes	order_Peltigerales	family_Peltigeraceae	genus_Peltigera	species_Peltigera_extenuata
kingdom_Fungi	phylum_Ascomycota	class_Lecanoromycetes	order_Peltigerales	family_Collemataceae	genus_Collema	species_Collema_furfuraceum
kingdom_Bacteria	phylum_Actinobacteria	class_Actinobacteria	order_Corynebacteriales	family_Corynebacteriaceae	genus_Corynebacterium	species_Corynebacterium_aquatimens
kingdom_Eukaryota	phylum_Ciliophora	class_Litostomatea	order_Pleurostomatida	family_Litonotidae	genus_Loxophyllum	species_Loxophyllum_planum
kingdom_Bacteria	phylum_Actinobacteria	class_Actinobacteria	order_Corynebacteriales	family_Corynebacteriaceae	genus_Corynebacterium	species_Corynebacterium_fournierii
kingdom_Fungi	phylum_Ascomycota	class_Lecanoromycetes	order_Ostropales	family_Graphidaceae	genus_Gomphillus	species_Gomphillus_americanus
kingdom_Bacteria	phylum_Proteobacteria	class_Alphaproteobacteria	order_Sphingomonadales	family_Sphingomonadaceae	genus_Novosphingobium	species_Novosphingobium_humi
kingdom_Fungi	phylum_Ascomycota	class_Dothideomycetes	order_Pleosporales	family_Melanommataceae	genus_Neobyssosphaeria	species_Neobyssosphaeria_clematidis
kingdom_Bacteria	phylum_Actinobacteria	class_Actinobacteria	order_Micrococcales	family_Micrococcaceae	genus_Kocuria	species_Kocuria_varians
kingdom_Bacteria	phylum_Actinobacteria	class_Actinobacteria	order_Micrococcales	family_Micrococcaceae	genus_Micrococcus	species_Micrococcus_lylae
kingdom_Bacteria	phylum_Firmicutes	class_Bacilli	order_Lactobacillales	family_Lactobacillaceae	genus_Lactobacillus	species_Lactobacillus_casei
kingdom_Fungi	phylum_Basidiomycota	class_Agaricomycetes	order_Boletales	family_Gomphidiaceae	genus_Gomphidius	species_Gomphidius_glutinosus
kingdom_Fungi	phylum_Ascomycota	class_Dothideomycetes	order_Pleosporales	family_Pleosporaceae	genus_Pleospora	species_Pleospora_rudis
kingdom_Bacteria	phylum_Firmicutes	class_Tissierellia	order_Tissierellales	family_Peptoniphilaceae	genus_Anaerococcus	species_Anaerococcus_vaginalis
kingdom_Bacteria	phylum_Actinobacteria	class_Actinobacteria	order_Corynebacteriales	family_Corynebacteriaceae	genus_Corynebacterium	species_Corynebacterium_propinquum
kingdom_Eukaryota	phylum_Ciliophora	class_Litostomatea	order_Entodiniomorphida	family_Macropodiniidae	genus_Macropodinium	species_Macropodinium_yalabense
kingdom_Fungi	phylum_Basidiomycota	class_Agaricomycetes	order_Agaricales	family_Psathyrellaceae	genus_Psathyrella	species_Psathyrella_gracilis
kingdom_Bacteria	phylum_Proteobacteria	class_Betaproteobacteria	order_Burkholderiales	family_Comamonadaceae	genus_Curvibacter	species_Curvibacter_delicatus
kingdom_Eukaryota	phylum_Unknown	class_Oomycota	order_Pythiales	family_Pythiaceae	genus_Phytopythium	species_Phytopythium_ostracodes
kingdom_Bacteria	phylum_Firmicutes	class_Bacilli	order_Bacillales	family_Staphylococcaceae	genus_Staphylococcus	species_Staphylococcus_pettenkoferi
kingdom_Eukaryota	phylum_Unknown	class_Cryptophyceae	order_Pyrenomonadales	family_Chroomonadaceae	genus_Chroomonas	species_Chroomonas_nordstedtii
kingdom_Bacteria	phylum_Proteobacteria	class_Betaproteobacteria	order_Burkholderiales	family_Comamonadaceae	genus_Rhodoferax	species_Rhodoferax_ferrireducens
kingdom_Eukaryota	phylum_Apicomplexa	class_Aconoidasida	order_Piroplasmida	family_Theileriidae	genus_Theileria	species_Theileria_ornithorhynchi
kingdom_Eukaryota	phylum_Unknown	class_Phaeophyceae	order_Sphacelariales	family_Stypocaulaceae	genus_Halopteris	species_Halopteris_pseudospicata
kingdom_Bacteria	phylum_Actinobacteria	class_Actinobacteria	order_Corynebacteriales	family_Corynebacteriaceae	genus_Corynebacterium	species_Corynebacterium_genitalium
kingdom_Bacteria	phylum_Actinobacteria	class_Actinobacteria	order_Corynebacteriales	family_Corynebacteriaceae	genus_Corynebacterium	species_Corynebacterium_resistens
kingdom_Fungi	phylum_Ascomycota	class_Dothideomycetes	order_Pleosporales	family_Pseudoastrosphaeriellaceae	genus_Carinispora	species_Carinispora_nypae
kingdom_Bacteria	phylum_Proteobacteria	class_Gammaproteobacteria	order_Pseudomonadales	family_Moraxellaceae	genus_Acinetobacter	species_Acinetobacter_indicus
kingdom_Bacteria	phylum_Firmicutes	class_Tissierellia	order_Tissierellales	family_Peptoniphilaceae	genus_Anaerococcus	species_Anaerococcus_octavius
kingdom_Bacteria	phylum_Firmicutes	class_Tissierellia	order_Tissierellales	family_Peptoniphilaceae	genus_Anaerococcus	species_Anaerococcus_obesiensis
kingdom_Fungi	phylum_Ascomycota	class_Dothideomycetes	order_Capnodiales	family_Capnodiaceae	genus_Conidiocarpus	species_Conidiocarpus_caucasicus
kingdom_Fungi	phylum_Ascomycota	class_Dothideomycetes	order_Pleosporales	family_Leptosphaeriaceae	genus_Ophiobolus	species_Ophiobolus_rossicus
kingdom_Fungi	phylum_Ascomycota	class_Lecanoromycetes	order_Caliciales	family_Physciaceae	genus_Heterodermia	species_Heterodermia_squamulosa
kingdom_Eukaryota	phylum_Discosea	class_Unknown	order_Stygamoebida	family_Unknown	genus_Stygamoeba	species_Stygamoeba_cauta
kingdom_Bacteria	phylum_Proteobacteria	class_Epsilonproteobacteria	order_Campylobacterales	family_Campylobacteraceae	genus_Campylobacter	species_Campylobacter_ureolyticus
kingdom_Bacteria	phylum_Firmicutes	class_Clostridia	order_Clostridiales	family_Ruminococcaceae	genus_Faecalibacterium	species_Faecalibacterium_prausnitzii
kingdom_Bacteria	phylum_Actinobacteria	class_Actinobacteria	order_Corynebacteriales	family_Mycobacteriaceae	genus_Mycobacterium	species_Mycobacterium_gastri
kingdom_Eukaryota	phylum_Rhodophyta	class_Bangiophyceae	order_Porphyridiales	family_Porphyridiaceae	genus_Porphyridium	species_Porphyridium_aerugineum
kingdom_Eukaryota	phylum_Bacillariophyta	class_Coscinodiscophyceae	order_Thalassiosirales	family_Skeletonemataceae	genus_Skeletonema	species_Skeletonema_costatum
kingdom_Eukaryota	phylum_Unknown	class_Phaeophyceae	order_Laminariales	family_Agaraceae	genus_Costaria	species_Costaria_costata
kingdom_Fungi	phylum_Ascomycota	class_Sordariomycetes	order_Hypocreales	family_Hypocreaceae	genus_Hypomyces	species_Hypomyces_chrysospermus
kingdom_Eukaryota	phylum_Apicomplexa	class_Conoidasida	order_Eucoccidiorida	family_Sarcocystidae	genus_Sarcocystis	species_Sarcocystis_tenella
kingdom_Eukaryota	phylum_Apicomplexa	class_Aconoidasida	order_Haemosporida	family_Plasmodiidae	genus_Plasmodium	species_Plasmodium_cynomolgi
kingdom_Bacteria	phylum_Actinobacteria	class_Actinobacteria	order_Corynebacteriales	family_Corynebacteriaceae	genus_Corynebacterium	species_Corynebacterium_pseudogenitalium
kingdom_Eukaryota	phylum_Apicomplexa	class_Conoidasida	order_Eucoccidiorida	family_Hepatozoidae	genus_Hepatozoon	species_Hepatozoon_canis
kingdom_Eukaryota	phylum_Ciliophora	class_Oligohymenophorea	order_Sessilida	family_Vorticellidae	genus_Vorticella	species_Vorticella_campanula
kingdom_Eukaryota	phylum_Euglenozoa	class_Euglenida	order_Euglenales	family_Euglenaceae	genus_Euglena	species_Euglena_tristella
kingdom_Eukaryota	phylum_Unknown	class_Pinguiophyceae	order_Pinguiochrysidales	family_Pinguiochrysidaceae	genus_Glossomastix	species_Glossomastix_chrysoplasta
kingdom_Eukaryota	phylum_Ciliophora	class_Oligohymenophorea	order_Mobilida	family_Trichodinidae	genus_Trichodinella	species_Trichodinella_myakkae
kingdom_Eukaryota	phylum_Evosea	class_Eumycetozoa	order_Physariida	family_Physaraceae	genus_Craterium	species_Craterium_leucocephalum
kingdom_Eukaryota	phylum_Evosea	class_Eumycetozoa	order_Physariida	family_Physaraceae	genus_Physarum	species_Physarum_pusillum
kingdom_Bacteria	phylum_Actinobacteria	class_Actinobacteria	order_Corynebacteriales	family_Mycobacteriaceae	genus_Mycobacterium	species_Mycobacterium_kansasii
kingdom_Eukaryota	phylum_Ciliophora	class_Litostomatea	order_Entodiniomorphida	family_Polydiniellidae	genus_Polydiniella	species_Polydiniella_mysorea
kingdom_Eukaryota	phylum_Apicomplexa	class_Conoidasida	order_Eucoccidiorida	family_Cryptosporidiidae	genus_Cryptosporidium	species_Cryptosporidium_ubiquitum
kingdom_Fungi	phylum_Ascomycota	class_Saccharomycetes	order_Saccharomycetales	family_Debaryomycetaceae	genus_Suhomyces	species_Suhomyces_tanzawaensis
kingdom_Eukaryota	phylum_Apicomplexa	class_Conoidasida	order_Eucoccidiorida	family_Adeleidae	genus_Klossia	species_Klossia_helicina
kingdom_Eukaryota	phylum_Unknown	class_Polycystinea	order_Spumellaria	family_Unknown	genus_Spongotrochus	species_Spongotrochus_glacialis
kingdom_Fungi	phylum_Ascomycota	class_Eurotiomycetes	order_Eurotiales	family_Aspergillaceae	genus_Aspergillus	species_Aspergillus_fijiensis
kingdom_Fungi	phylum_Ascomycota	class_Eurotiomycetes	order_Eurotiales	family_Aspergillaceae	genus_Aspergillus	species_Aspergillus_brunneoviolaceus
kingdom_Fungi	phylum_Ascomycota	class_Sordariomycetes	order_Microascales	family_Ceratocystidaceae	genus_Wolfgangiella	species_Wolfgangiella_madagascarensis
kingdom_Eukaryota	phylum_Bacillariophyta	class_Fragilariophyceae	order_Licmophorales	family_Ulnariaceae	genus_Hyalosynedra	species_Hyalosynedra_hyalina
kingdom_Eukaryota	phylum_Apicomplexa	class_Conoidasida	order_Eucoccidiorida	family_Eimeriidae	genus_Goussia	species_Goussia_bayae
kingdom_Bacteria	phylum_Proteobacteria	class_Betaproteobacteria	order_Burkholderiales	family_Burkholderiaceae	genus_Ralstonia	species_Ralstonia_pickettii
kingdom_Bacteria	phylum_Firmicutes	class_Bacilli	order_Bacillales	family_Staphylococcaceae	genus_Staphylococcus	species_Staphylococcus_carnosus
kingdom_Fungi	phylum_Basidiomycota	class_Agaricomycetes	order_Boletales	family_Suillaceae	genus_Suillus	species_Suillus_spraguei
kingdom_Eukaryota	phylum_Apicomplexa	class_Aconoidasida	order_Haemosporida	family_Plasmodiidae	genus_Plasmodium	species_Plasmodium_malariae
kingdom_Eukaryota	phylum_Unknown	class_Unknown	order_Unknown	family_Apusomonadidae	genus_Apusomonas	species_Apusomonas_proboscidea
kingdom_Fungi	phylum_Ascomycota	class_Pneumocystidomycetes	order_Pneumocystidales	family_Pneumocystidaceae	genus_Pneumocystis	species_Pneumocystis_jirovecii
kingdom_Fungi	phylum_Ascomycota	class_Pezizomycetes	order_Pezizales	family_Pezizaceae	genus_Peziza	species_Peziza_quelepidotia
kingdom_Fungi	phylum_Ascomycota	class_Laboulbeniomycetes	order_Pyxidiophorales	family_Pyxidiophoraceae	genus_Pyxidiophora	species_Pyxidiophora_arvernensis
kingdom_Fungi	phylum_Basidiomycota	class_Agaricomycetes	order_Boletales	family_Suillaceae	genus_Suillus	species_Suillus_lakei
kingdom_Fungi	phylum_Ascomycota	class_Saccharomycetes	order_Saccharomycetales	family_Pichiaceae	genus_Pichia	species_Pichia_fermentans
kingdom_Eukaryota	phylum_Rhodophyta	class_Florideophyceae	order_Ceramiales	family_Delesseriaceae	genus_Caloglossa	species_Caloglossa_apomeiotica
kingdom_Fungi	phylum_Ascomycota	class_Lecanoromycetes	order_Lecanorales	family_Parmeliaceae	genus_Tuckermannopsis	species_Tuckermannopsis_chlorophylla
kingdom_Eukaryota	phylum_Unknown	class_Oomycota	order_Peronosporales	family_Peronosporaceae	genus_Phytophthora	species_Phytophthora_undulata
kingdom_Fungi	phylum_Ascomycota	class_Lecanoromycetes	order_Lecanorales	family_Parmeliaceae	genus_Usnea	species_Usnea_ceratina
kingdom_Fungi	phylum_Ascomycota	class_Dothideomycetes	order_Pleosporales	family_Testudinaceae	genus_Neotestudina	species_Neotestudina_rosatii
kingdom_Eukaryota	phylum_Endomyxa	class_Unknown	order_Plasmodiophorida	family_Plasmodiophoridae	genus_Spongospora	species_Spongospora_subterranea
kingdom_Eukaryota	phylum_Bacillariophyta	class_Bacillariophyceae	order_Bacillariales	family_Bacillariaceae	genus_Nitzschia	species_Nitzschia_communis
kingdom_Eukaryota	phylum_Unknown	class_Phaeophyceae	order_Cutleriales	family_Cutleriaceae	genus_Microzonia	species_Microzonia_velutina
kingdom_Eukaryota	phylum_Bacillariophyta	class_Coscinodiscophyceae	order_Thalassiosirales	family_Stephanodiscaceae	genus_Cyclotella	species_Cyclotella_choctawhatcheeana
kingdom_Bacteria	phylum_Deinococcus-Thermus	class_Deinococci	order_Deinococcales	family_Deinococcaceae	genus_Deinococcus	species_Deinococcus_geothermalis
kingdom_Eukaryota	phylum_Unknown	class_Cryptophyceae	order_Kathablepharidacea	family_Katablepharidaceae	genus_Hatena	species_Hatena_arenicola
kingdom_Eukaryota	phylum_Unknown	class_Oomycota	order_Lagenidiales	family_Haliphthoraceae	genus_Halocrusticida	species_Halocrusticida_parasitica
kingdom_Eukaryota	phylum_Ciliophora	class_Litostomatea	order_Haptorida	family_Lacrymariidae	genus_Phialina	species_Phialina_salinarum
kingdom_Eukaryota	phylum_Tubulinea	class_Elardia	order_Arcellinida	family_Arcellidae	genus_Arcella	species_Arcella_hemisphaerica
kingdom_Eukaryota	phylum_Tubulinea	class_Elardia	order_Arcellinida	family_Hyalospheniidae	genus_Nebela	species_Nebela_tincta
kingdom_Fungi	phylum_Ascomycota	class_Saccharomycetes	order_Saccharomycetales	family_Dipodascaceae	genus_Geotrichum	species_Geotrichum_candidum
kingdom_Fungi	phylum_Ascomycota	class_Dothideomycetes	order_Mycosphaerellales	family_Mycosphaerellaceae	genus_Sphaerulina	species_Sphaerulina_quercicola
kingdom_Fungi	phylum_Ascomycota	class_Eurotiomycetes	order_Eurotiales	family_Aspergillaceae	genus_Aspergillus	species_Aspergillus_ochraceoroseus
kingdom_Eukaryota	phylum_Imbricatea	class_Unknown	order_Euglyphida	family_Sphenoderiidae	genus_Sphenoderia	species_Sphenoderia_lenta
kingdom_Fungi	phylum_Ascomycota	class_Eurotiomycetes	order_Eurotiales	family_Aspergillaceae	genus_Aspergillus	species_Aspergillus_neoniger
kingdom_Fungi	phylum_Ascomycota	class_Lecanoromycetes	order_Ostropales	family_Graphidaceae	genus_Gomphillus	species_Gomphillus_calycioides
kingdom_Fungi	phylum_Basidiomycota	class_Pucciniomycetes	order_Pucciniales	family_Pucciniaceae	genus_Gymnosporangium	species_Gymnosporangium_cupressi
kingdom_Fungi	phylum_Ascomycota	class_Lecanoromycetes	order_Peltigerales	family_Pannariaceae	genus_Pectenia	species_Pectenia_plumbea
kingdom_Fungi	phylum_Ascomycota	class_Dothideomycetes	order_Pleosporales	family_Pleosporaceae	genus_Comoclathris	species_Comoclathris_permunda
kingdom_Fungi	phylum_Ascomycota	class_Dothideomycetes	order_Jahnulales	family_Aliquandostipitaceae	genus_Jahnula	species_Jahnula_guttulaspora
kingdom_Fungi	phylum_Ascomycota	class_Dothideomycetes	order_Pleosporales	family_Dictyosporiaceae	genus_Dictyocheirospora	species_Dictyocheirospora_aquadulcis
kingdom_Fungi	phylum_Basidiomycota	class_Agaricomycetes	order_Agaricales	family_Inocybaceae	genus_Inosperma	species_Inosperma_calamistratum
kingdom_Bacteria	phylum_Proteobacteria	class_Alphaproteobacteria	order_Rhizobiales	family_Xanthobacteraceae	genus_Xanthobacter	species_Xanthobacter_autotrophicus
kingdom_Bacteria	phylum_Firmicutes	class_Bacilli	order_Bacillales	family_Bacillaceae	genus_Geobacillus	species_Geobacillus_stearothermophilus
kingdom_Bacteria	phylum_Firmicutes	class_Bacilli	order_Bacillales	family_Planococcaceae	genus_Sporosarcina	species_Sporosarcina_globispora
kingdom_Eukaryota	phylum_Bacillariophyta	class_Bacillariophyceae	order_Bacillariales	family_Bacillariaceae	genus_Cylindrotheca	species_Cylindrotheca_closterium
kingdom_Fungi	phylum_Ascomycota	class_Saccharomycetes	order_Saccharomycetales	family_Phaffomycetaceae	genus_Komagataella	species_Komagataella_pastoris
kingdom_Eukaryota	phylum_Apicomplexa	class_Aconoidasida	order_Haemosporida	family_Plasmodiidae	genus_Plasmodium	species_Plasmodium_vivax
kingdom_Bacteria	phylum_Proteobacteria	class_Betaproteobacteria	order_Burkholderiales	family_Comamonadaceae	genus_Variovorax	species_Variovorax_paradoxus
kingdom_Eukaryota	phylum_Endomyxa	class_Unknown	order_Plasmodiophorida	family_Plasmodiophoridae	genus_Plasmodiophora	species_Plasmodiophora_brassicae
kingdom_Bacteria	phylum_Actinobacteria	class_Actinobacteria	order_Corynebacteriales	family_Corynebacteriaceae	genus_Corynebacterium	species_Corynebacterium_macginleyi
kingdom_Bacteria	phylum_Actinobacteria	class_Actinobacteria	order_Corynebacteriales	family_Corynebacteriaceae	genus_Corynebacterium	species_Corynebacterium_amycolatum
kingdom_Eukaryota	phylum_Rhodophyta	class_Florideophyceae	order_Corallinales	family_Porolithaceae	genus_Metagoniolithon	species_Metagoniolithon_stelliferum
kingdom_Fungi	phylum_Ascomycota	class_Taphrinomycetes	order_Taphrinales	family_Taphrinaceae	genus_Taphrina	species_Taphrina_carnea
kingdom_Eukaryota	phylum_Unknown	class_Polycystinea	order_Collodaria	family_Sphaerozoidae	genus_Collozoum	species_Collozoum_pelagicum
kingdom_Fungi	phylum_Ascomycota	class_Sordariomycetes	order_Hypocreales	family_Cordycipitaceae	genus_Cordyceps	species_Cordyceps_fumosorosea
kingdom_Fungi	phylum_Ascomycota	class_Lecanoromycetes	order_Lecanorales	family_Cladoniaceae	genus_Cladonia	species_Cladonia_coccifera
kingdom_Bacteria	phylum_Firmicutes	class_Bacilli	order_Bacillales	family_Bacillaceae	genus_Geobacillus	species_Geobacillus_zalihae
kingdom_Bacteria	phylum_Firmicutes	class_Bacilli	order_Bacillales	family_Bacillaceae	genus_Geobacillus	species_Geobacillus_kaustophilus
kingdom_Bacteria	phylum_Firmicutes	class_Bacilli	order_Bacillales	family_Staphylococcaceae	genus_Staphylococcus	species_Staphylococcus_equorum
kingdom_Eukaryota	phylum_Unknown	class_Ichthyosporea	order_Ichthyophonida	family_Eccrinaceae	genus_Enteropogon	species_Enteropogon_sexuale
kingdom_Bacteria	phylum_Actinobacteria	class_Actinobacteria	order_Corynebacteriales	family_Corynebacteriaceae	genus_Corynebacterium	species_Corynebacterium_cyclohexanicum
kingdom_Eukaryota	phylum_Unknown	class_Bigyra	order_Thraustochytrida	family_Thraustochytriaceae	genus_Thraustochytrium	species_Thraustochytrium_gaertnerium
kingdom_Eukaryota	phylum_Apicomplexa	class_Conoidasida	order_Eugregarinorida	family_Gregarinidae	genus_Gregarina	species_Gregarina_basiconstrictonea
kingdom_Eukaryota	phylum_Unknown	class_Raphidophyceae	order_Chattonellales	family_Chattonellaceae	genus_Chattonella	species_Chattonella_marina
kingdom_Bacteria	phylum_Firmicutes	class_Bacilli	order_Bacillales	family_Bacillaceae	genus_Geobacillus	species_Geobacillus_proteiniphilus
kingdom_Bacteria	phylum_Actinobacteria	class_Actinobacteria	order_Corynebacteriales	family_Corynebacteriaceae	genus_Corynebacterium	species_Corynebacterium_deserti
kingdom_Eukaryota	phylum_Unknown	class_Bigyra	order_Opalinata	family_Blastocystidae	genus_Blastocystis	species_Blastocystis_sp._subtype_2
kingdom_Fungi	phylum_Ascomycota	class_Saccharomycetes	order_Saccharomycetales	family_Saccharomycetaceae	genus_Naumovozyma	species_Naumovozyma_dairenensis
kingdom_Bacteria	phylum_Actinobacteria	class_Actinobacteria	order_Corynebacteriales	family_Corynebacteriaceae	genus_Corynebacterium	species_Corynebacterium_cystitidis
kingdom_Bacteria	phylum_Actinobacteria	class_Actinobacteria	order_Corynebacteriales	family_Corynebacteriaceae	genus_Corynebacterium	species_Corynebacterium_halotolerans
kingdom_Eukaryota	phylum_Bacillariophyta	class_Bacillariophyceae	order_Naviculales	family_Sellaphoraceae	genus_Sellaphora	species_Sellaphora_seminulum
kingdom_Eukaryota	phylum_Apicomplexa	class_Conoidasida	order_Eucoccidiorida	family_Sarcocystidae	genus_Sarcocystis	species_Sarcocystis_bovini
kingdom_Fungi	phylum_Ascomycota	class_Leotiomycetes	order_Rhytismatales	family_Rhytismataceae	genus_Lophodermium	species_Lophodermium_rectangulare
kingdom_Bacteria	phylum_Bacteroidetes	class_Flavobacteriia	order_Flavobacteriales	family_Weeksellaceae	genus_Chryseobacterium	species_Chryseobacterium_gleum
kingdom_Fungi	phylum_Ascomycota	class_Saccharomycetes	order_Saccharomycetales	family_Phaffomycetaceae	genus_Wickerhamomyces	species_Wickerhamomyces_sydowiorum
kingdom_Fungi	phylum_Ascomycota	class_Taphrinomycetes	order_Taphrinales	family_Taphrinaceae	genus_Taphrina	species_Taphrina_californica
kingdom_Fungi	phylum_Ascomycota	class_Sordariomycetes	order_Hypocreales	family_Clavicipitaceae	genus_Marquandomyces	species_Metarhizium_marquandii
kingdom_Fungi	phylum_Ascomycota	class_Taphrinomycetes	order_Taphrinales	family_Taphrinaceae	genus_Taphrina	species_Taphrina_flavorubra
kingdom_Fungi	phylum_Basidiomycota	class_Agaricostilbomycetes	order_Agaricostilbales	family_Kondoaceae	genus_Kondoa	species_Kondoa_thailandica
kingdom_Eukaryota	phylum_Evosea	class_Variosea	order_Unknown	family_Unknown	genus_Phalansterium	species_Phalansterium_solitarium
kingdom_Bacteria	phylum_Actinobacteria	class_Actinobacteria	order_Glycomycetales	family_Glycomycetaceae	genus_Stackebrandtia	species_Stackebrandtia_nassauensis
kingdom_Eukaryota	phylum_Unknown	class_Ichthyosporea	order_Ichthyophonida	family_Unknown	genus_Creolimax	species_Creolimax_fragrantissima
kingdom_Fungi	phylum_Ascomycota	class_Schizosaccharomycetes	order_Schizosaccharomycetales	family_Schizosaccharomycetaceae	genus_Schizosaccharomyces	species_Schizosaccharomyces_octosporus
kingdom_Eukaryota	phylum_Unknown	class_Dinophyceae	order_Peridiniales	family_Peridiniaceae	genus_Bysmatrum	species_Bysmatrum_subsalsum
kingdom_Fungi	phylum_Basidiomycota	class_Moniliellomycetes	order_Moniliellales	family_Moniliellaceae	genus_Moniliella	species_Moniliella_acetoabutens
kingdom_Eukaryota	phylum_Bacillariophyta	class_Fragilariophyceae	order_Fragilariales	family_Fragilariaceae	genus_Fragilaria	species_Fragilaria_construens
kingdom_Eukaryota	phylum_Bacillariophyta	class_Bacillariophyceae	order_Surirellales	family_Surirellaceae	genus_Surirella	species_Surirella_cf._biseriata
kingdom_Fungi	phylum_Ascomycota	class_Leotiomycetes	order_Erysiphales	family_Erysiphaceae	genus_Golovinomyces	species_Golovinomyces_tabaci
kingdom_Bacteria	phylum_Actinobacteria	class_Actinobacteria	order_Actinomycetales	family_Actinomycetaceae	genus_Actinomyces	species_Actinomyces_israelii
kingdom_Fungi	phylum_Ascomycota	class_Dothideomycetes	order_Pleosporales	family_Pleosporaceae	genus_Curvularia	species_Curvularia_lunata
kingdom_Eukaryota	phylum_Euglenozoa	class_Kinetoplastea	order_Trypanosomatida	family_Trypanosomatidae	genus_Trypanosoma	species_Trypanosoma_brucei
kingdom_Eukaryota	phylum_Discosea	class_Unknown	order_Longamoebia	family_Acanthamoebidae	genus_Acanthamoeba	species_Acanthamoeba_castellanii
kingdom_Eukaryota	phylum_Tubulinea	class_Echinamoebida	order_Unknown	family_Unknown	genus_Vermamoeba	species_Vermamoeba_vermiformis
kingdom_Fungi	phylum_Ascomycota	class_Eurotiomycetes	order_Eurotiales	family_Trichocomaceae	genus_Talaromyces	species_Talaromyces_funiculosus
kingdom_Eukaryota	phylum_Unknown	class_Pelagophyceae	order_Pelagomonadales	family_Unknown	genus_Pelagococcus	species_Pelagococcus_subviridis
kingdom_Eukaryota	phylum_Unknown	class_Eustigmatophyceae	order_Eustigmatales	family_Monodopsidaceae	genus_Nannochloropsis	species_Nannochloropsis_oculata
kingdom_Fungi	phylum_Ascomycota	class_Dothideomycetes	order_Pleosporales	family_Lophiostomataceae	genus_Lophiostoma	species_Lophiostoma_crenatum
kingdom_Fungi	phylum_Ascomycota	class_Saccharomycetes	order_Saccharomycetales	family_Trichomonascaceae	genus_Sugiyamaella	species_Sugiyamaella_paludigena
kingdom_Fungi	phylum_Ascomycota	class_Pezizomycetes	order_Pezizales	family_Caloscyphaceae	genus_Caloscypha	species_Caloscypha_fulgens
kingdom_Fungi	phylum_Basidiomycota	class_Ustilaginomycetes	order_Urocystidales	family_Urocystidaceae	genus_Urocystis	species_Urocystis_colchici
kingdom_Eukaryota	phylum_Apicomplexa	class_Conoidasida	order_Eucoccidiorida	family_Sarcocystidae	genus_Sarcocystis	species_Sarcocystis_buffalonis
kingdom_Fungi	phylum_Ascomycota	class_Sordariomycetes	order_Ophiostomatales	family_Ophiostomataceae	genus_Ophiostoma	species_Ophiostoma_bicolor
kingdom_Fungi	phylum_Basidiomycota	class_Agaricomycetes	order_Agaricales	family_Cortinariaceae	genus_Cortinarius	species_Cortinarius_iodes
kingdom_Fungi	phylum_Basidiomycota	class_Pucciniomycetes	order_Pucciniales	family_Coleosporiaceae	genus_Coleosporium	species_Coleosporium_asterum
kingdom_Eukaryota	phylum_Euglenozoa	class_Kinetoplastea	order_Trypanosomatida	family_Trypanosomatidae	genus_Trypanosoma	species_Trypanosoma_cruzi
kingdom_Eukaryota	phylum_Unknown	class_Phaeophyceae	order_Ectocarpales	family_Scytosiphonaceae	genus_Colpomenia	species_Colpomenia_sinuosa
kingdom_Fungi	phylum_Ascomycota	class_Dothideomycetes	order_Pleosporales	family_Delitschiaceae	genus_Delitschia	species_Delitschia_winteri
kingdom_Eukaryota	phylum_Unknown	class_Phaeophyceae	order_Tilopteridales	family_Tilopteridaceae	genus_Phaeosiphoniella	species_Phaeosiphoniella_cryophila
kingdom_Eukaryota	phylum_Unknown	class_Unknown	order_Unknown	family_Malawimonadidae	genus_Malawimonas	species_Malawimonas_jakobiformis
kingdom_Fungi	phylum_Basidiomycota	class_Tremellomycetes	order_Trichosporonales	family_Trichosporonaceae	genus_Vanrija	species_Vanrija_pseudolonga
kingdom_Eukaryota	phylum_Unknown	class_Phaeophyceae	order_Dictyotales	family_Dictyotaceae	genus_Padina	species_Padina_tenuis
kingdom_Eukaryota	phylum_Unknown	class_Phaeophyceae	order_Dictyotales	family_Dictyotaceae	genus_Lobospira	species_Lobospira_bicuspidata
kingdom_Eukaryota	phylum_Rhodophyta	class_Florideophyceae	order_Ceramiales	family_Ceramiaceae	genus_Pterothamnion	species_Pterothamnion_plumula
kingdom_Eukaryota	phylum_Bacillariophyta	class_Coscinodiscophyceae	order_Coscinodiscales	family_Coscinodiscaceae	genus_Stellarima	species_Stellarima_microtrias
kingdom_Eukaryota	phylum_Bacillariophyta	class_Coscinodiscophyceae	order_Unknown	family_Aulacoseiraceae	genus_Aulacoseira	species_Aulacoseira_nyassensis
kingdom_Fungi	phylum_Ascomycota	class_Eurotiomycetes	order_Chaetothyriales	family_Trichomeriaceae	genus_Knufia	species_Knufia_petricola
kingdom_Eukaryota	phylum_Bacillariophyta	class_Coscinodiscophyceae	order_Corethrales	family_Corethraceae	genus_Corethron	species_Corethron_hystrix
kingdom_Eukaryota	phylum_Apicomplexa	class_Aconoidasida	order_Piroplasmida	family_Theileriidae	genus_Theileria	species_Theileria_ovis
kingdom_Eukaryota	phylum_Bacillariophyta	class_Coscinodiscophyceae	order_Chaetocerotales	family_Chaetocerotaceae	genus_Chaetoceros	species_Chaetoceros_neogracilis
kingdom_Eukaryota	phylum_Unknown	class_Dinophyceae	order_Syndiniales	family_Ellobiopsidae	genus_Thalassomyces	species_Thalassomyces_fagei
kingdom_Eukaryota	phylum_Preaxostyla	class_Unknown	order_Oxymonadida	family_Saccinobaculidae	genus_Saccinobaculus	species_Saccinobaculus_doroaxostylus
kingdom_Eukaryota	phylum_Rhodophyta	class_Florideophyceae	order_Corallinales	family_Corallinaceae	genus_Hydrolithon	species_Hydrolithon_reinboldii
kingdom_Fungi	phylum_Ascomycota	class_Lecanoromycetes	order_Peltigerales	family_Collemataceae	genus_Collema	species_Collema_cristatum
kingdom_Fungi	phylum_Ascomycota	class_Dothideomycetes	order_Venturiales	family_Venturiaceae	genus_Protoventuria	species_Protoventuria_barriae
kingdom_Fungi	phylum_Ascomycota	class_Eurotiomycetes	order_Eurotiales	family_Aspergillaceae	genus_Penicillium	species_Penicillium_limosum
kingdom_Eukaryota	phylum_Ciliophora	class_Spirotrichea	order_Euplotida	family_Uronychiidae	genus_Paradiophrys	species_Paradiophrys_irmgard
kingdom_Eukaryota	phylum_Apicomplexa	class_Conoidasida	order_Eucoccidiorida	family_Cryptosporidiidae	genus_Cryptosporidium	species_Cryptosporidium_xiaoi
kingdom_Fungi	phylum_Ascomycota	class_Dothideomycetes	order_Pleosporales	family_Lentitheciaceae	genus_Katumotoa	species_Katumotoa_bambusicola
kingdom_Fungi	phylum_Ascomycota	class_Lecanoromycetes	order_Lecanorales	family_Cladoniaceae	genus_Cladonia	species_Cladonia_stipitata
kingdom_Fungi	phylum_Ascomycota	class_Eurotiomycetes	order_Verrucariales	family_Verrucariaceae	genus_Normandina	species_Normandina_pulchella
kingdom_Fungi	phylum_Ascomycota	class_Eurotiomycetes	order_Eurotiales	family_Aspergillaceae	genus_Aspergillus	species_Aspergillus_affinis
kingdom_Fungi	phylum_Ascomycota	class_Eurotiomycetes	order_Eurotiales	family_Trichocomaceae	genus_Talaromyces	species_Talaromyces_amestolkiae
kingdom_Eukaryota	phylum_Bacillariophyta	class_Mediophyceae	order_Eupodiscales	family_Odontellaceae	genus_Odontella	species_Odontella_aurita
kingdom_Fungi	phylum_Ascomycota	class_Leotiomycetes	order_Helotiales	family_Rutstroemiaceae	genus_Rutstroemia	species_Rutstroemia_firma
kingdom_Eukaryota	phylum_Unknown	class_Bigyra	order_Opalinata	family_Blastocystidae	genus_Blastocystis	species_Blastocystis_sp._subtype_20
kingdom_Eukaryota	phylum_Unknown	class_Unknown	order_Unknown	family_Apusomonadidae	genus_Chelonemonas	species_Chelonemonas_geobuk
kingdom_Eukaryota	phylum_Apicomplexa	class_Conoidasida	order_Eucoccidiorida	family_Sarcocystidae	genus_Sarcocystis	species_Sarcocystis_bovifelis
kingdom_Eukaryota	phylum_Apicomplexa	class_Conoidasida	order_Eugregarinorida	family_Stylocephalidae	genus_Stylocephalus	species_Stylocephalus_gigas
kingdom_Eukaryota	phylum_Unknown	class_Choanoflagellata	order_Acanthoecida	family_Acanthoecidae	genus_Pleurasiga	species_Pleurasiga_reynoldsii
kingdom_Eukaryota	phylum_Apicomplexa	class_Conoidasida	order_Eucoccidiorida	family_Cryptosporidiidae	genus_Cryptosporidium	species_Cryptosporidium_microti
kingdom_Fungi	phylum_Ascomycota	class_Lecanoromycetes	order_Pertusariales	family_Pertusariaceae	genus_Pertusaria	species_Pertusaria_obruta
kingdom_Eukaryota	phylum_Rhodophyta	class_Florideophyceae	order_Batrachospermales	family_Batrachospermaceae	genus_Virescentia	species_Virescentia_helminthosa
kingdom_Fungi	phylum_Ascomycota	class_Saccharomycetes	order_Saccharomycetales	family_Dipodascaceae	genus_Dipodascus	species_Dipodascus_carabidarus
kingdom_Bacteria	phylum_Firmicutes	class_Bacilli	order_Lactobacillales	family_Streptococcaceae	genus_Streptococcus	species_Streptococcus_porcinus
kingdom_Eukaryota	phylum_Rhodophyta	class_Bangiophyceae	order_Bangiales	family_Bangiaceae	genus_Pyropia	species_Pyropia_yezoensis
kingdom_Fungi	phylum_Ascomycota	class_Sordariomycetes	order_Hypocreales	family_Clavicipitaceae	genus_Metarhizium	species_Metarhizium_anisopliae
kingdom_Eukaryota	phylum_Apicomplexa	class_Conoidasida	order_Eucoccidiorida	family_Sarcocystidae	genus_Sarcocystis	species_Sarcocystis_cruzi
kingdom_Orthornavirae	phylum_Negarnaviricota	class_Monjiviricetes	order_Mononegavirales	family_Paramyxoviridae	genus_Respirovirus	species_Human_respirovirus_1
kingdom_Eukaryota	phylum_Apicomplexa	class_Conoidasida	order_Eucoccidiorida	family_Sarcocystidae	genus_Sarcocystis	species_Sarcocystis_fusiformis
kingdom_Eukaryota	phylum_Discosea	class_Unknown	order_Longamoebia	family_Acanthamoebidae	genus_Acanthamoeba	species_Acanthamoeba_palestinensis
kingdom_Eukaryota	phylum_Rhodophyta	class_Florideophyceae	order_Gelidiales	family_Gelidiellaceae	genus_Gelidiella	species_Gelidiella_acerosa
kingdom_Eukaryota	phylum_Foraminifera	class_Unknown	order_Rotaliida	family_Rotaliidae	genus_Ammonia	species_Ammonia_beccarii
kingdom_Eukaryota	phylum_Rhodophyta	class_Bangiophyceae	order_Bangiales	family_Bangiaceae	genus_Bangia	species_Bangia_atropurpurea
kingdom_Eukaryota	phylum_Unknown	class_Bigyra	order_Bicosoecida	family_Cafeteriaceae	genus_Cafeteria	species_Cafeteria_roenbergensis
kingdom_Eukaryota	phylum_Rhodophyta	class_Bangiophyceae	order_Bangiales	family_Bangiaceae	genus_Pyropia	species_Pyropia_acanthophora
kingdom_Fungi	phylum_Ascomycota	class_Saccharomycetes	order_Saccharomycetales	family_Metschnikowiaceae	genus_Clavispora	species_Clavispora_lusitaniae
kingdom_Eukaryota	phylum_Unknown	class_Choanoflagellata	order_Craspedida	family_Salpingoecidae	genus_Sphaeroeca	species_Sphaeroeca_volvox
kingdom_Eukaryota	phylum_Unknown	class_Glaucocystophyceae	order_Gloeochaetales	family_Gloeochaetaceae	genus_Gloeochaete	species_Gloeochaete_wittrockiana
kingdom_Bacteria	phylum_Proteobacteria	class_Gammaproteobacteria	order_Pseudomonadales	family_Moraxellaceae	genus_Acinetobacter	species_Acinetobacter_junii
kingdom_Fungi	phylum_Ascomycota	class_Saccharomycetes	order_Saccharomycetales	family_Dipodascaceae	genus_Dipodascus	species_Dipodascus_aggregatus
kingdom_Fungi	phylum_Ascomycota	class_Saccharomycetes	order_Saccharomycetales	family_Debaryomycetaceae	genus_Priceomyces	species_Priceomyces_medius
kingdom_Fungi	phylum_Ascomycota	class_Saccharomycetes	order_Saccharomycetales	family_Dipodascaceae	genus_Magnusiomyces	species_Magnusiomyces_starmeri
kingdom_Eukaryota	phylum_Bacillariophyta	class_Coscinodiscophyceae	order_Thalassiosirales	family_Thalassiosiraceae	genus_Thalassiosira	species_Thalassiosira_rotula
kingdom_Fungi	phylum_Basidiomycota	class_Pucciniomycetes	order_Pucciniales	family_Pucciniaceae	genus_Puccinia	species_Puccinia_suzutake
kingdom_Eukaryota	phylum_Rhodophyta	class_Compsopogonophyceae	order_Compsopogonales	family_Boldiaceae	genus_Boldia	species_Boldia_erythrosiphon
kingdom_Fungi	phylum_Ascomycota	class_Lecanoromycetes	order_Teloschistales	family_Teloschistaceae	genus_Rusavskia	species_Rusavskia_elegans
kingdom_Eukaryota	phylum_Apicomplexa	class_Conoidasida	order_Eucoccidiorida	family_Sarcocystidae	genus_Sarcocystis	species_Sarcocystis_dispersa
kingdom_Fungi	phylum_Ascomycota	class_Geoglossomycetes	order_Geoglossales	family_Geoglossaceae	genus_Geoglossum	species_Geoglossum_nigritum
kingdom_Bacteria	phylum_Proteobacteria	class_Gammaproteobacteria	order_Pseudomonadales	family_Moraxellaceae	genus_Acinetobacter	species_Acinetobacter_ursingii
kingdom_Fungi	phylum_Ascomycota	class_Eurotiomycetes	order_Pyrenulales	family_Pyrenulaceae	genus_Pyrenula	species_Pyrenula_cruenta
kingdom_Eukaryota	phylum_Unknown	class_Unknown	order_Rotosphaerida	family_Nucleariidae	genus_Nuclearia	species_Nuclearia_delicatula
kingdom_Bacteria	phylum_Actinobacteria	class_Actinobacteria	order_Micrococcales	family_Cellulomonadaceae	genus_Cellulomonas	species_Cellulomonas_hominis
kingdom_Eukaryota	phylum_Unknown	class_Bigyra	order_Labyrinthulida	family_Labyrinthulaceae	genus_Labyrinthula	species_Labyrinthula_zosterae
kingdom_Eukaryota	phylum_Unknown	class_Unknown	order_Unknown	family_Apusomonadidae	genus_Amastigomonas	species_Amastigomonas_bermudensis
kingdom_Eukaryota	phylum_Unknown	class_Unknown	order_Unknown	family_Apusomonadidae	genus_Amastigomonas	species_Amastigomonas_debruynei
kingdom_Fungi	phylum_Basidiomycota	class_Agaricomycetes	order_Agaricales	family_Marasmiaceae	genus_Marasmius	species_Marasmius_oreades
kingdom_Fungi	phylum_Ascomycota	class_Lecanoromycetes	order_Acarosporales	family_Acarosporaceae	genus_Phacopsis	species_Phacopsis_oxyspora
kingdom_Eukaryota	phylum_Bacillariophyta	class_Mediophyceae	order_Biddulphiales	family_Biddulphiaceae	genus_Biddulphiopsis	species_Biddulphiopsis_titiana
kingdom_Eukaryota	phylum_Discosea	class_Flabellinia	order_Dactylopodida	family_Paramoebidae	genus_Korotnevella	species_Korotnevella_stella
kingdom_Eukaryota	phylum_Cercozoa	class_Thecofilosea	order_Phaeocystida	family_Aulacanthidae	genus_Aulacantha	species_Aulacantha_scolymantha
kingdom_Eukaryota	phylum_Apicomplexa	class_Aconoidasida	order_Piroplasmida	family_Babesiidae	genus_Babesia	species_Babesia_capreoli
kingdom_Eukaryota	phylum_Cercozoa	class_Unknown	order_Glissomonadida	family_Pansomonadidae	genus_Aurigamonas	species_Aurigamonas_solis
kingdom_Eukaryota	phylum_Unknown	class_Dinophyceae	order_Blastodiniales	family_Unknown	genus_Blastodinium	species_Blastodinium_contortum
kingdom_Fungi	phylum_Ascomycota	class_Sordariomycetes	order_Sordariales	family_Chaetomiaceae	genus_Thermothelomyces	species_Thermothelomyces_thermophilus
kingdom_Eukaryota	phylum_Cercozoa	class_Chlorarachniophyceae	order_Unknown	family_Unknown	genus_Lotharella	species_Lotharella_oceanica
kingdom_Eukaryota	phylum_Unknown	class_Bigyra	order_Opalinata	family_Blastocystidae	genus_Blastocystis	species_Blastocystis_sp._subtype_10
kingdom_Eukaryota	phylum_Apicomplexa	class_Conoidasida	order_Eucoccidiorida	family_Sarcocystidae	genus_Sarcocystis	species_Sarcocystis_fayeri
kingdom_Eukaryota	phylum_Endomyxa	class_Ascetosporea	order_Haplosporida	family_Haplosporidiidae	genus_Haplosporidium	species_Haplosporidium_tuxtlensis
kingdom_Bacteria	phylum_Tenericutes	class_Mollicutes	order_Mycoplasmatales	family_Mycoplasmataceae	genus_Mycoplasma	species_Mycoplasma_feriruminatoris
kingdom_Fungi	phylum_Ascomycota	class_Dothideomycetes	order_Pleosporales	family_Didymosphaeriaceae	genus_Paraphaeosphaeria	species_Paraphaeosphaeria_sporulosa
kingdom_Fungi	phylum_Basidiomycota	class_Pucciniomycetes	order_Pucciniales	family_Mikronegeriaceae	genus_Mikronegeria	species_Mikronegeria_fuchsiae
kingdom_Eukaryota	phylum_Evosea	class_Unknown	order_Pelobiontida	family_Unknown	genus_Mastigella	species_Mastigella_erinacea
kingdom_Eukaryota	phylum_Apicomplexa	class_Aconoidasida	order_Piroplasmida	family_Babesiidae	genus_Babesia	species_Babesia_vulpes
kingdom_Bacteria	phylum_Proteobacteria	class_Gammaproteobacteria	order_Pseudomonadales	family_Moraxellaceae	genus_Acinetobacter	species_Acinetobacter_piscicola
kingdom_Eukaryota	phylum_Endomyxa	class_Unknown	order_Unknown	family_Gromiidae	genus_Gromia	species_Gromia_marmorea
kingdom_Eukaryota	phylum_Apicomplexa	class_Conoidasida	order_Eucoccidiorida	family_Eimeriidae	genus_Eimeria	species_Eimeria_tarentoli
kingdom_Fungi	phylum_Ascomycota	class_Dothideomycetes	order_Pleosporales	family_Thyridariaceae	genus_Pseudoroussoella	species_Pseudoroussoella_elaeicola
kingdom_Fungi	phylum_Ascomycota	class_Dothideomycetes	order_Pleosporales	family_Didymosphaeriaceae	genus_Tremateia	species_Tremateia_camporesii
kingdom_Bacteria	phylum_Actinobacteria	class_Actinobacteria	order_Corynebacteriales	family_Mycobacteriaceae	genus_Mycolicibacterium	species_Mycolicibacterium_aichiense
kingdom_Eukaryota	phylum_Bacillariophyta	class_Coscinodiscophyceae	order_Rhizosoleniales	family_Rhizosoleniaceae	genus_Rhizosolenia	species_Rhizosolenia_setigera
kingdom_Fungi	phylum_Ascomycota	class_Schizosaccharomycetes	order_Schizosaccharomycetales	family_Schizosaccharomycetaceae	genus_Schizosaccharomyces	species_Schizosaccharomyces_japonicus
kingdom_Fungi	phylum_Ascomycota	class_Sordariomycetes	order_Hypocreales	family_Hypocreaceae	genus_Trichoderma	species_Trichoderma_pseudokoningii
kingdom_Eukaryota	phylum_Unknown	class_Xanthophyceae	order_Mischococcales	family_Mischococcaceae	genus_Mischococcus	species_Mischococcus_sphaerocephalus
kingdom_Fungi	phylum_Basidiomycota	class_Pucciniomycetes	order_Pucciniales	family_Pucciniaceae	genus_Uromyces	species_Uromyces_vignae
kingdom_Fungi	phylum_Basidiomycota	class_Exobasidiomycetes	order_Microstromatales	family_Quambalariaceae	genus_Quambalaria	species_Quambalaria_cyanescens
kingdom_Fungi	phylum_Ascomycota	class_Eurotiomycetes	order_Pyrenulales	family_Pyrenulaceae	genus_Pyrenula	species_Pyrenula_aspistea
kingdom_Eukaryota	phylum_Bacillariophyta	class_Bacillariophyceae	order_Naviculales	family_Pinnulariaceae	genus_Pinnularia	species_Pinnularia_viridiformis
kingdom_Eukaryota	phylum_Discosea	class_Flabellinia	order_Dactylopodida	family_Paramoebidae	genus_Paramoeba	species_Paramoeba_perurans
kingdom_Fungi	phylum_Ascomycota	class_Dothideomycetes	order_Cladosporiales	family_Cladosporiaceae	genus_Cladosporium	species_Cladosporium_bruhnei
kingdom_Eukaryota	phylum_Apicomplexa	class_Conoidasida	order_Eucoccidiorida	family_Sarcocystidae	genus_Cystoisospora	species_Cystoisospora_felis
kingdom_Fungi	phylum_Ascomycota	class_Saccharomycetes	order_Saccharomycetales	family_Metschnikowiaceae	genus_Clavispora	species_Candida_auris
kingdom_Eukaryota	phylum_Ciliophora	class_Spirotrichea	order_Urostylida	family_Pseudokeronopsidae	genus_Apokeronopsis	species_Apokeronopsis_crassa
kingdom_Fungi	phylum_Ascomycota	class_Dothideomycetes	order_Mycosphaerellales	family_Mycosphaerellaceae	genus_Pseudocercospora	species_Pseudocercospora_cymbidiicola
kingdom_Fungi	phylum_Ascomycota	class_Dothideomycetes	order_Mycosphaerellales	family_Mycosphaerellaceae	genus_Pseudocercospora	species_Pseudocercospora_ixorae
kingdom_Eukaryota	phylum_Ciliophora	class_Litostomatea	order_Haptorida	family_Spathidiidae	genus_Protospathidium	species_Protospathidium_muscicola
kingdom_Fungi	phylum_Basidiomycota	class_Agaricomycetes	order_Agaricales	family_Amanitaceae	genus_Amanita	species_Amanita_congolensis
kingdom_Fungi	phylum_Ascomycota	class_Saccharomycetes	order_Saccharomycetales	family_Dipodascaceae	genus_Magnusiomyces	species_Magnusiomyces_capitatus
kingdom_Eukaryota	phylum_Ciliophora	class_Oligohymenophorea	order_Sessilida	family_Vorticellidae	genus_Vorticellides	species_Vorticellides_astyliformis
kingdom_Eukaryota	phylum_Bacillariophyta	class_Mediophyceae	order_Biddulphiales	family_Biddulphiaceae	genus_Trigonium	species_Trigonium_formosum
kingdom_Eukaryota	phylum_Unknown	class_Dinophyceae	order_Gonyaulacales	family_Gonyaulacaceae	genus_Alexandrium	species_Alexandrium_pohangense
kingdom_Fungi	phylum_Ascomycota	class_Lecanoromycetes	order_Trapeliales	family_Trapeliaceae	genus_Trapelia	species_Trapelia_obtegens
kingdom_Eukaryota	phylum_Ciliophora	class_Armophorea	order_Metopida	family_Metopidae	genus_Brachonella	species_Brachonella_contorta
kingdom_Eukaryota	phylum_Bacillariophyta	class_Bacillariophyceae	order_Thalassiophysales	family_Thalassiophysaceae	genus_Thalassiophysa	species_Thalassiophysa_hyalina
kingdom_Eukaryota	phylum_Ciliophora	class_Armophorea	order_Metopida	family_Metopidae	genus_Brachonella	species_Brachonella_pulchra
kingdom_Fungi	phylum_Ascomycota	class_Leotiomycetes	order_Helotiales	family_Hyaloscyphaceae	genus_Scolecolachnum	species_Scolecolachnum_nigricans
kingdom_Fungi	phylum_Ascomycota	class_Dothideomycetes	order_Pleosporales	family_Dictyosporiaceae	genus_Aquadictyospora	species_Aquadictyospora_clematidis
kingdom_Bacteria	phylum_Proteobacteria	class_Gammaproteobacteria	order_Pseudomonadales	family_Pseudomonadaceae	genus_Pseudomonas	species_Pseudomonas_mendocina
kingdom_Bacteria	phylum_Proteobacteria	class_Gammaproteobacteria	order_Pseudomonadales	family_Pseudomonadaceae	genus_Pseudomonas	species_Pseudomonas_oleovorans
kingdom_Eukaryota	phylum_Ciliophora	class_Spirotrichea	order_Sporadotrichida	family_Halteriidae	genus_Halteria	species_Halteria_grandinella
kingdom_Pararnavirae	phylum_Artverviricota	class_Revtraviricetes	order_Ortervirales	family_Retroviridae	genus_Lentivirus	species_Human_immunodeficiency_virus_2
kingdom_Bacteria	phylum_Proteobacteria	class_Gammaproteobacteria	order_Pseudomonadales	family_Pseudomonadaceae	genus_Pseudomonas	species_Pseudomonas_oryzihabitans
kingdom_Fungi	phylum_Ascomycota	class_Saccharomycetes	order_Saccharomycetales	family_Debaryomycetaceae	genus_Debaryomyces	species_Debaryomyces_fabryi
kingdom_Fungi	phylum_Ascomycota	class_Eurotiomycetes	order_Eurotiales	family_Aspergillaceae	genus_Penicillium	species_Penicillium_simplicissimum
kingdom_Fungi	phylum_Ascomycota	class_Arthoniomycetes	order_Arthoniales	family_Opegraphaceae	genus_Combea	species_Combea_mollusca
kingdom_Fungi	phylum_Ascomycota	class_Leotiomycetes	order_Helotiales	family_Dermateaceae	genus_Dermea	species_Dermea_prunastri
kingdom_Eukaryota	phylum_Tubulinea	class_Echinamoebida	order_Unknown	family_Echinamoebidae	genus_Echinamoeba	species_Echinamoeba_exundans
kingdom_Eukaryota	phylum_Cercozoa	class_Unknown	order_Glissomonadida	family_Unknown	genus_Proleptomonas	species_Proleptomonas_faecicola
kingdom_Eukaryota	phylum_Discosea	class_Flabellinia	order_Dactylopodida	family_Paramoebidae	genus_Paramoeba	species_Paramoeba_aestuarina
kingdom_Eukaryota	phylum_Discosea	class_Flabellinia	order_Dactylopodida	family_Paramoebidae	genus_Paramoeba	species_Paramoeba_pemaquidensis
kingdom_Eukaryota	phylum_Unknown	class_Oomycota	order_Pythiales	family_Pythiaceae	genus_Pythium	species_Pythium_cylindrosporum
kingdom_Fungi	phylum_Ascomycota	class_Lecanoromycetes	order_Lecanorales	family_Cladoniaceae	genus_Carassea	species_Carassea_connexa
kingdom_Eukaryota	phylum_Rhodophyta	class_Florideophyceae	order_Gracilariales	family_Gracilariaceae	genus_Gracilaria	species_Gracilaria_corticata
kingdom_Bacteria	phylum_Proteobacteria	class_Gammaproteobacteria	order_Pseudomonadales	family_Pseudomonadaceae	genus_Pseudomonas	species_Pseudomonas_psychrotolerans
kingdom_Eukaryota	phylum_Ciliophora	class_Oligohymenophorea	order_Sessilida	family_Zoothamniidae	genus_Zoothamnopsis	species_Zoothamnopsis_sinica
kingdom_Fungi	phylum_Ascomycota	class_Dothideomycetes	order_Mycosphaerellales	family_Teratosphaeriaceae	genus_Neohortaea	species_Neohortaea_acidophila
kingdom_Fungi	phylum_Basidiomycota	class_Exobasidiomycetes	order_Exobasidiales	family_Exobasidiaceae	genus_Exobasidium	species_Exobasidium_cylindrosporum
kingdom_Eukaryota	phylum_Unknown	class_Dinophyceae	order_Peridiniales	family_Protoperidiniaceae	genus_Protoperidinium	species_Protoperidinium_leonis
kingdom_Fungi	phylum_Ascomycota	class_Lecanoromycetes	order_Ostropales	family_Sagiolechiaceae	genus_Rhexophiale	species_Rhexophiale_rhexoblephara
kingdom_Fungi	phylum_Ascomycota	class_Sordariomycetes	order_Magnaporthales	family_Pyriculariaceae	genus_Pyricularia	species_Pyricularia_oryzae
kingdom_Eukaryota	phylum_Apicomplexa	class_Aconoidasida	order_Piroplasmida	family_Babesiidae	genus_Babesia	species_Babesia_conradae
kingdom_Bacteria	phylum_Proteobacteria	class_Gammaproteobacteria	order_Pseudomonadales	family_Pseudomonadaceae	genus_Pseudomonas	species_Pseudomonas_entomophila
kingdom_Fungi	phylum_Ascomycota	class_Eurotiomycetes	order_Verrucariales	family_Verrucariaceae	genus_Verruculopsis	species_Verruculopsis_poeltiana
kingdom_Fungi	phylum_Ascomycota	class_Arthoniomycetes	order_Arthoniales	family_Lecanographaceae	genus_Zwackhia	species_Zwackhia_viridis
kingdom_Fungi	phylum_Ascomycota	class_Dothideomycetes	order_Hysteriales	family_Hysteriaceae	genus_Psiloglonium	species_Psiloglonium_clavisporum
kingdom_Eukaryota	phylum_Ciliophora	class_Spirotrichea	order_Unknown	family_Strombidiidae	genus_Williophrya	species_Williophrya_maedai
kingdom_Eukaryota	phylum_Apicomplexa	class_Conoidasida	order_Eucoccidiorida	family_Sarcocystidae	genus_Sarcocystis	species_Sarcocystis_hjorti
kingdom_Fungi	phylum_Basidiomycota	class_Pucciniomycetes	order_Pucciniales	family_Melampsoraceae	genus_Melampsora	species_Melampsora_larici-populina
kingdom_Fungi	phylum_Ascomycota	class_Sordariomycetes	order_Hypocreales	family_Nectriaceae	genus_Calonectria	species_Calonectria_lauri
kingdom_Eukaryota	phylum_Unknown	class_Acantharea	order_Arthracanthida	family_Phyllostauridae	genus_Acanthostaurus	species_Acanthostaurus_nordgaardi
kingdom_Bacteria	phylum_Proteobacteria	class_Gammaproteobacteria	order_Enterobacterales	family_Enterobacteriaceae	genus_Klebsiella	species_Klebsiella_michiganensis
kingdom_Eukaryota	phylum_Ciliophora	class_Oligohymenophorea	order_Apostomatida	family_Colliniidae	genus_Pseudocollinia	species_Pseudocollinia_similis
kingdom_Eukaryota	phylum_Unknown	class_Dinophyceae	order_Peridiniales	family_Diplopsaliaceae	genus_Lebouraia	species_Lebouraia_pusilla
kingdom_Fungi	phylum_Basidiomycota	class_Dacrymycetes	order_Dacrymycetales	family_Dacrymycetaceae	genus_Dacryonaema	species_Dacryonaema_rufum
kingdom_Fungi	phylum_Basidiomycota	class_Spiculogloeomycetes	order_Spiculogloeales	family_Spiculogloeaceae	genus_Phyllozyma	species_Phyllozyma_subbrunnea
kingdom_Orthornavirae	phylum_Negarnaviricota	class_Monjiviricetes	order_Mononegavirales	family_Rhabdoviridae	genus_Lyssavirus	species_Rabies_lyssavirus
kingdom_Fungi	phylum_Ascomycota	class_Sordariomycetes	order_Glomerellales	family_Plectosphaerellaceae	genus_Verticillium	species_Verticillium_dahliae
kingdom_Eukaryota	phylum_Haptista	class_Haptophyta	order_Isochrysidales	family_Isochrysidaceae	genus_Isochrysis	species_Isochrysis_galbana
kingdom_Fungi	phylum_Ascomycota	class_Lecanoromycetes	order_Caliciales	family_Caliciaceae	genus_Calicium	species_Calicium_tricolor
kingdom_Fungi	phylum_Ascomycota	class_Saccharomycetes	order_Saccharomycetales	family_Debaryomycetaceae	genus_Hyphopichia	species_Hyphopichia_homilentoma
kingdom_Fungi	phylum_Ascomycota	class_Pezizomycetes	order_Pezizales	family_Pyronemataceae	genus_Paurocotylis	species_Paurocotylis_pila
kingdom_Eukaryota	phylum_Ciliophora	class_Spirotrichea	order_Urostylida	family_Urostylidae	genus_Urostyla	species_Urostyla_grandis
kingdom_Eukaryota	phylum_Rhodophyta	class_Bangiophyceae	order_Bangiales	family_Bangiaceae	genus_Pyropia	species_Pyropia_katadae
kingdom_Fungi	phylum_Ascomycota	class_Lecanoromycetes	order_Caliciales	family_Caliciaceae	genus_Calicium	species_Calicium_viride
kingdom_Fungi	phylum_Ascomycota	class_Dothideomycetes	order_Pleosporales	family_Pleosporaceae	genus_Alternaria	species_Alternaria_hyacinthi
kingdom_Eukaryota	phylum_Discosea	class_Unknown	order_Longamoebia	family_Acanthamoebidae	genus_Protacanthamoeba	species_Protacanthamoeba_bohemica
kingdom_Fungi	phylum_Ascomycota	class_Lecanoromycetes	order_Teloschistales	family_Teloschistaceae	genus_Caloplaca	species_Caloplaca_arcis
kingdom_Fungi	phylum_Ascomycota	class_Dothideomycetes	order_Pleosporales	family_Delitschiaceae	genus_Delitschia	species_Delitschia_chaetomioides
kingdom_Eukaryota	phylum_Unknown	class_Dinophyceae	order_Gonyaulacales	family_Goniodomataceae	genus_Gambierdiscus	species_Gambierdiscus_excentricus
kingdom_Eukaryota	phylum_Ciliophora	class_Litostomatea	order_Haptorida	family_Spathidiidae	genus_Arcuospathidium	species_Arcuospathidium_namibiense
kingdom_Eukaryota	phylum_Apicomplexa	class_Conoidasida	order_Eucoccidiorida	family_Sarcocystidae	genus_Sarcocystis	species_Sarcocystis_silva
kingdom_Fungi	phylum_Ascomycota	class_Lecanoromycetes	order_Teloschistales	family_Teloschistaceae	genus_Gyalolechia	species_Gyalolechia_xanthostigmoidea
kingdom_Eukaryota	phylum_Bacillariophyta	class_Coscinodiscophyceae	order_Chaetocerotales	family_Chaetocerotaceae	genus_Chaetoceros	species_Chaetoceros_constrictus
kingdom_Fungi	phylum_Ascomycota	class_Dothideomycetes	order_Pleosporales	family_Astrosphaeriellaceae	genus_Pithomyces	species_Pithomyces_chartarum
kingdom_Eukaryota	phylum_Unknown	class_Dinophyceae	order_Suessiales	family_Unknown	genus_Dactylodinium	species_Dactylodinium_pterobelotum
kingdom_Fungi	phylum_Ascomycota	class_Dothideomycetes	order_Pleosporales	family_Morosphaeriaceae	genus_Morosphaeria	species_Morosphaeria_muthupetensis
kingdom_Eukaryota	phylum_Unknown	class_Dinophyceae	order_Suessiales	family_Unknown	genus_Dactylodinium	species_Dactylodinium_arachnoides
kingdom_Eukaryota	phylum_Apicomplexa	class_Conoidasida	order_Eucoccidiorida	family_Sarcocystidae	genus_Sarcocystis	species_Sarcocystis_japonica
kingdom_Eukaryota	phylum_Unknown	class_Glaucocystophyceae	order_Unknown	family_Cyanophoraceae	genus_Cyanophora	species_Cyanophora_paradoxa
kingdom_Fungi	phylum_Ascomycota	class_Leotiomycetes	order_Helotiales	family_Helotiaceae	genus_Bisporella	species_Bisporella_citrina
kingdom_Fungi	phylum_Basidiomycota	class_Agaricomycetes	order_Agaricales	family_Inocybaceae	genus_Inocybe	species_Inocybe_inodora
kingdom_Fungi	phylum_Ascomycota	class_Dothideomycetes	order_Hysteriales	family_Hysteriaceae	genus_Oedohysterium	species_Oedohysterium_sinense
kingdom_Eukaryota	phylum_Apicomplexa	class_Conoidasida	order_Eucoccidiorida	family_Eimeriidae	genus_Goussia	species_Goussia_koertingi
kingdom_Fungi	phylum_Ascomycota	class_Sordariomycetes	order_Sordariales	family_Cephalothecaceae	genus_Phialemonium	species_Phialemonium_atrogriseum
kingdom_Eukaryota	phylum_Endomyxa	class_Unknown	order_Vampyrellida	family_Vampyrellidae	genus_Vampyrella	species_Vampyrella_pendula
kingdom_Fungi	phylum_Ascomycota	class_Lecanoromycetes	order_Teloschistales	family_Brigantiaeaceae	genus_Brigantiaea	species_Brigantiaea_cf._tricolor_Gaya_70
kingdom_Eukaryota	phylum_Unknown	class_Choanoflagellata	order_Craspedida	family_Salpingoecidae	genus_Salpingoeca	species_Salpingoeca_helianthica
kingdom_Fungi	phylum_Ascomycota	class_Sordariomycetes	order_Phyllachorales	family_Telimenaceae	genus_Telimena	species_Telimena_canafistulae
kingdom_Fungi	phylum_Ascomycota	class_Eurotiomycetes	order_Eurotiales	family_Aspergillaceae	genus_Aspergillus	species_Aspergillus_cervinus
kingdom_Eukaryota	phylum_Apicomplexa	class_Conoidasida	order_Eucoccidiorida	family_Sarcocystidae	genus_Sarcocystis	species_Sarcocystis_miescheriana
kingdom_Eukaryota	phylum_Evosea	class_Unknown	order_Mastigamoebida	family_Entamoebidae	genus_Entamoeba	species_Entamoeba_polecki
kingdom_Eukaryota	phylum_Discosea	class_Unknown	order_Longamoebia	family_Acanthamoebidae	genus_Comandonia	species_Comandonia_operculata
kingdom_Eukaryota	phylum_Unknown	class_Bigyra	order_Unknown	family_Placidida	genus_Placidia	species_Placidia_cafeteriopsis
kingdom_Eukaryota	phylum_Tubulinea	class_Elardia	order_Leptomyxida	family_Flabellulidae	genus_Rhizamoeba	species_Rhizamoeba_saxonica
kingdom_Fungi	phylum_Ascomycota	class_Dothideomycetes	order_Hysteriales	family_Hysteriaceae	genus_Psiloglonium	species_Psiloglonium_simulans
kingdom_Fungi	phylum_Basidiomycota	class_Wallemiomycetes	order_Wallemiales	family_Wallemiaceae	genus_Wallemia	species_Wallemia_mellicola
kingdom_Eukaryota	phylum_Discosea	class_Unknown	order_Longamoebia	family_Acanthamoebidae	genus_Acanthamoeba	species_Acanthamoeba_polyphaga
kingdom_Eukaryota	phylum_Apicomplexa	class_Conoidasida	order_Eucoccidiorida	family_Sarcocystidae	genus_Sarcocystis	species_Sarcocystis_gigantea
kingdom_Fungi	phylum_Ascomycota	class_Saccharomycetes	order_Saccharomycetales	family_Dipodascaceae	genus_Dipodascus	species_Dipodascus_albidus
kingdom_Fungi	phylum_Ascomycota	class_Saccharomycetes	order_Saccharomycetales	family_Debaryomycetaceae	genus_Lodderomyces	species_Lodderomyces_elongisporus
kingdom_Fungi	phylum_Ascomycota	class_Pezizomycetes	order_Pezizales	family_Morchellaceae	genus_Verpa	species_Verpa_conica
kingdom_Eukaryota	phylum_Cercozoa	class_Chlorarachniophyceae	order_Unknown	family_Unknown	genus_Lotharella	species_Lotharella_globosa
kingdom_Eukaryota	phylum_Imbricatea	class_Unknown	order_Thaumatomonadida	family_Thaumatomastigidae	genus_Protaspis	species_Protaspis_grandis
kingdom_Fungi	phylum_Ascomycota	class_Lecanoromycetes	order_Trapeliales	family_Trapeliaceae	genus_Xylographa	species_Xylographa_hians
kingdom_Eukaryota	phylum_Bacillariophyta	class_Bacillariophyceae	order_Thalassiophysales	family_Catenulaceae	genus_Amphora	species_Amphora_aliformis
kingdom_Fungi	phylum_Ascomycota	class_Saccharomycetes	order_Saccharomycetales	family_Pichiaceae	genus_Brettanomyces	species_Brettanomyces_nanus
kingdom_Eukaryota	phylum_Apicomplexa	class_Aconoidasida	order_Haemosporida	family_Plasmodiidae	genus_Plasmodium	species_Plasmodium_chabaudi
kingdom_Fungi	phylum_Ascomycota	class_Saccharomycetes	order_Saccharomycetales	family_Trichomonascaceae	genus_Blastobotrys	species_Blastobotrys_terrestris
kingdom_Fungi	phylum_Ascomycota	class_Taphrinomycetes	order_Taphrinales	family_Protomycetaceae	genus_Protomyces	species_Protomyces_macrosporus
kingdom_Fungi	phylum_Ascomycota	class_Lichinomycetes	order_Lichinales	family_Lichinaceae	genus_Jenmania	species_Jenmania_goebelii
kingdom_Eukaryota	phylum_Bacillariophyta	class_Fragilariophyceae	order_Fragilariales	family_Fragilariaceae	genus_Fragilaria	species_Fragilaria_capucina
kingdom_Eukaryota	phylum_Rhodophyta	class_Florideophyceae	order_Corallinales	family_Corallinaceae	genus_Neogoniolithon	species_Neogoniolithon_brassica-florida
kingdom_Fungi	phylum_Ascomycota	class_Sordariomycetes	order_Glomerellales	family_Glomerellaceae	genus_Colletotrichum	species_Colletotrichum_sansevieriae
kingdom_Fungi	phylum_Basidiomycota	class_Tremellomycetes	order_Tremellales	family_Cryptococcaceae	genus_Cryptococcus	species_Cryptococcus_gattii_VGIII
kingdom_Eukaryota	phylum_Apicomplexa	class_Conoidasida	order_Eucoccidiorida	family_Cryptosporidiidae	genus_Cryptosporidium	species_Cryptosporidium_cuniculus
kingdom_Eukaryota	phylum_Unknown	class_Choanoflagellata	order_Craspedida	family_Salpingoecidae	genus_Mylnosiga	species_Mylnosiga_fluctuans
kingdom_Bacteria	phylum_Firmicutes	class_Bacilli	order_Lactobacillales	family_Streptococcaceae	genus_Streptococcus	species_Streptococcus_hyointestinalis
kingdom_Bacteria	phylum_Firmicutes	class_Bacilli	order_Lactobacillales	family_Streptococcaceae	genus_Streptococcus	species_Streptococcus_parauberis
kingdom_Eukaryota	phylum_Ciliophora	class_Oligohymenophorea	order_Philasterida	family_Cohnilembidae	genus_Cohnilembus	species_Cohnilembus_verminus
kingdom_Fungi	phylum_Ascomycota	class_Saccharomycetes	order_Saccharomycetales	family_Phaffomycetaceae	genus_Cyberlindnera	species_Cyberlindnera_petersonii
kingdom_Eukaryota	phylum_Bacillariophyta	class_Coscinodiscophyceae	order_Thalassiosirales	family_Thalassiosiraceae	genus_Thalassiosira	species_Thalassiosira_eccentrica
kingdom_Eukaryota	phylum_Unknown	class_Dinophyceae	order_Gymnodiniales	family_Gymnodiniaceae	genus_Akashiwo	species_Akashiwo_sanguinea
kingdom_Eukaryota	phylum_Cercozoa	class_Unknown	order_Glissomonadida	family_Viridiraptoridae	genus_Bodomorpha	species_Bodomorpha_minima
kingdom_Fungi	phylum_Ascomycota	class_Lecanoromycetes	order_Lecanorales	family_Parmeliaceae	genus_Parmotrema	species_Parmotrema_internexum
kingdom_Eukaryota	phylum_Unknown	class_Dinophyceae	order_Gymnodiniales	family_Gymnodiniaceae	genus_Amphidinium	species_Amphidinium_carterae
kingdom_Fungi	phylum_Ascomycota	class_Eurotiomycetes	order_Chaetothyriales	family_Herpotrichiellaceae	genus_Exophiala	species_Exophiala_jeanselmei
kingdom_Eukaryota	phylum_Apicomplexa	class_Aconoidasida	order_Haemosporida	family_Plasmodiidae	genus_Plasmodium	species_Plasmodium_gallinaceum
kingdom_Pararnavirae	phylum_Artverviricota	class_Revtraviricetes	order_Ortervirales	family_Retroviridae	genus_Betaretrovirus	species_Mouse_mammary_tumor_virus
kingdom_Bacteria	phylum_Proteobacteria	class_Alphaproteobacteria	order_Rhizobiales	family_Methylobacteriaceae	genus_Methylorubrum	species_Methylorubrum_rhodinum
kingdom_Fungi	phylum_Basidiomycota	class_Agaricomycetes	order_Agaricales	family_Agaricaceae	genus_Lacrymaria	species_Lacrymaria_velutina
kingdom_Bacteria	phylum_Actinobacteria	class_Actinobacteria	order_Actinomycetales	family_Actinomycetaceae	genus_Schaalia	species_Schaalia_turicensis
kingdom_Eukaryota	phylum_Ciliophora	class_Spirotrichea	order_Sporadotrichida	family_Gonostomatidae	genus_Gonostomum	species_Gonostomum_strenuum
kingdom_Bacteria	phylum_Actinobacteria	class_Actinobacteria	order_Micrococcales	family_Microbacteriaceae	genus_Microbacterium	species_Microbacterium_oleivorans
kingdom_Eukaryota	phylum_Apicomplexa	class_Aconoidasida	order_Haemosporida	family_Plasmodiidae	genus_Plasmodium	species_Plasmodium_sp._gorilla_clade_G3
kingdom_Fungi	phylum_Ascomycota	class_Eurotiomycetes	order_Eurotiales	family_Trichocomaceae	genus_Talaromyces	species_Talaromyces_viridis
kingdom_Fungi	phylum_Ascomycota	class_Sordariomycetes	order_Fuscosporellales	family_Fuscosporellaceae	genus_Plagiascoma	species_Plagiascoma_frondosum
kingdom_Eukaryota	phylum_Haptista	class_Haptophyta	order_Prymnesiales	family_Prymnesiaceae	genus_Prymnesium	species_Prymnesium_parvum
kingdom_Fungi	phylum_Ascomycota	class_Eurotiomycetes	order_Eurotiales	family_Aspergillaceae	genus_Penicillium	species_Penicillium_thomii
kingdom_Eukaryota	phylum_Apicomplexa	class_Aconoidasida	order_Haemosporida	family_Plasmodiidae	genus_Plasmodium	species_Plasmodium_vinckei
kingdom_Fungi	phylum_Ascomycota	class_Eurotiomycetes	order_Eurotiales	family_Aspergillaceae	genus_Penicillium	species_Penicillium_biourgeianum
kingdom_Fungi	phylum_Ascomycota	class_Eurotiomycetes	order_Eurotiales	family_Aspergillaceae	genus_Penicillium	species_Penicillium_brocae
kingdom_Fungi	phylum_Ascomycota	class_Eurotiomycetes	order_Eurotiales	family_Aspergillaceae	genus_Penicillium	species_Penicillium_senticosum
kingdom_Bacteria	phylum_Actinobacteria	class_Actinobacteria	order_Corynebacteriales	family_Corynebacteriaceae	genus_Corynebacterium	species_Corynebacterium_argentoratense
kingdom_Eukaryota	phylum_Evosea	class_Eumycetozoa	order_Acytosteliales	family_Cavenderiaceae	genus_Cavenderia	species_Cavenderia_fasciculata
kingdom_Eukaryota	phylum_Endomyxa	class_Unknown	order_Unknown	family_Gromiidae	genus_Gromia	species_Gromia_winnetoui
kingdom_Eukaryota	phylum_Rhodophyta	class_Florideophyceae	order_Hapalidiales	family_Hapalidiaceae	genus_Phymatolithon	species_Phymatolithon_lenormandii
kingdom_Fungi	phylum_Ascomycota	class_Dothideomycetes	order_Capnodiales	family_Capnodiaceae	genus_Capnodium	species_Capnodium_salicinum
kingdom_Eukaryota	phylum_Ciliophora	class_Spirotrichea	order_Euplotida	family_Uronychiidae	genus_Diophryopsis	species_Diophryopsis_hystrix
kingdom_Fungi	phylum_Ascomycota	class_Dothideomycetes	order_Mycosphaerellales	family_Neodevriesiaceae	genus_Neodevriesia	species_Neodevriesia_strelitziae
kingdom_Fungi	phylum_Ascomycota	class_Dothideomycetes	order_Mycosphaerellales	family_Neodevriesiaceae	genus_Neodevriesia	species_Neodevriesia_knoxdaviesii
kingdom_Fungi	phylum_Ascomycota	class_Dothideomycetes	order_Mycosphaerellales	family_Neodevriesiaceae	genus_Neodevriesia	species_Neodevriesia_hilliana
kingdom_Eukaryota	phylum_Evosea	class_Eumycetozoa	order_Acytosteliales	family_Acytosteliaceae	genus_Acytostelium	species_Acytostelium_subglobosum
kingdom_Eukaryota	phylum_Discosea	class_Flabellinia	order_Unknown	family_Vannellidae	genus_Vannella	species_Vannella_ebro
kingdom_Fungi	phylum_Basidiomycota	class_Microbotryomycetes	order_Leucosporidiales	family_Leucosporidiaceae	genus_Leucosporidium	species_Leucosporidium_yakuticum
kingdom_Fungi	phylum_Ascomycota	class_Dothideomycetes	order_Pleosporales	family_Lindgomycetaceae	genus_Lindgomyces	species_Lindgomyces_ingoldianus
kingdom_Bacteria	phylum_Firmicutes	class_Bacilli	order_Bacillales	family_Paenibacillaceae	genus_Brevibacillus	species_Brevibacillus_brevis
kingdom_Bacteria	phylum_Firmicutes	class_Bacilli	order_Lactobacillales	family_Lactobacillaceae	genus_Lactobacillus	species_Lactobacillus_paracasei
kingdom_Bacteria	phylum_Firmicutes	class_Bacilli	order_Lactobacillales	family_Lactobacillaceae	genus_Lactobacillus	species_Lactobacillus_animalis
kingdom_Eukaryota	phylum_Unknown	class_Dinophyceae	order_Gonyaulacales	family_Gonyaulacaceae	genus_Alexandrium	species_Alexandrium_tamarense
kingdom_Fungi	phylum_Ascomycota	class_Lecanoromycetes	order_Caliciales	family_Caliciaceae	genus_Calicium	species_Calicium_adspersum
kingdom_Fungi	phylum_Ascomycota	class_Lichinomycetes	order_Lichinales	family_Lichinaceae	genus_Paulia	species_Paulia_aldabrensis
kingdom_Fungi	phylum_Ascomycota	class_Lecanoromycetes	order_Caliciales	family_Caliciaceae	genus_Calicium	species_Calicium_salicinum
kingdom_Fungi	phylum_Ascomycota	class_Lecanoromycetes	order_Lecanorales	family_Cladoniaceae	genus_Cladonia	species_Cladonia_leporina
kingdom_Fungi	phylum_Ascomycota	class_Lecanoromycetes	order_Lecanorales	family_Cladoniaceae	genus_Cladonia	species_Cladonia_petrophila
kingdom_Bacteria	phylum_Firmicutes	class_Bacilli	order_Lactobacillales	family_Streptococcaceae	genus_Streptococcus	species_Streptococcus_pasteurianus
kingdom_Eukaryota	phylum_Foraminifera	class_Unknown	order_Rotaliida	family_Pseudoparrellidae	genus_Epistominella	species_Epistominella_vitrea
kingdom_Bacteria	phylum_Firmicutes	class_Bacilli	order_Lactobacillales	family_Lactobacillaceae	genus_Lactobacillus	species_Lactobacillus_helveticus
kingdom_Fungi	phylum_Ascomycota	class_Saccharomycetes	order_Saccharomycetales	family_Saccharomycetaceae	genus_Lachancea	species_Lachancea_lanzarotensis
kingdom_Bacteria	phylum_Firmicutes	class_Clostridia	order_Thermoanaerobacterales	family_Thermoanaerobacterales_Family_III._Incertae_Sedis	genus_Thermoanaerobacterium	species_Thermoanaerobacterium_thermosaccharolyticum
kingdom_Eukaryota	phylum_Unknown	class_Dinophyceae	order_Prorocentrales	family_Prorocentraceae	genus_Prorocentrum	species_Prorocentrum_minimum
kingdom_Eukaryota	phylum_Heterolobosea	class_Unknown	order_Unknown	family_Vahlkampfiidae	genus_Naegleria	species_Naegleria_lovaniensis
kingdom_Bacteria	phylum_Actinobacteria	class_Actinobacteria	order_Actinomycetales	family_Actinomycetaceae	genus_Actinomyces	species_Actinomyces_graevenitzii
kingdom_Eukaryota	phylum_Rhodophyta	class_Bangiophyceae	order_Cyanidiales	family_Cyanidiaceae	genus_Galdieria	species_Galdieria_sulphuraria
kingdom_Eukaryota	phylum_Evosea	class_Unknown	order_Mastigamoebida	family_Entamoebidae	genus_Entamoeba	species_Entamoeba_dispar
kingdom_Fungi	phylum_Ascomycota	class_Sordariomycetes	order_Hypocreales	family_Nectriaceae	genus_Fusarium	species_Fusarium_keratoplasticum
kingdom_Fungi	phylum_Ascomycota	class_Eurotiomycetes	order_Eurotiales	family_Trichocomaceae	genus_Talaromyces	species_Talaromyces_helicus
kingdom_Bacteria	phylum_Proteobacteria	class_Gammaproteobacteria	order_Enterobacterales	family_Erwiniaceae	genus_Erwinia	species_Erwinia_tracheiphila
kingdom_Fungi	phylum_Ascomycota	class_Eurotiomycetes	order_Eurotiales	family_Trichocomaceae	genus_Talaromyces	species_Talaromyces_rugulosus
kingdom_Eukaryota	phylum_Ciliophora	class_Spirotrichea	order_Urostylida	family_Holostichidae	genus_Anteholosticha	species_Anteholosticha_manca
kingdom_Bacteria	phylum_Firmicutes	class_Bacilli	order_Bacillales	family_Bacillaceae	genus_Bacillus	species_Bacillus_anthracis
kingdom_Fungi	phylum_Ascomycota	class_Sordariomycetes	order_Xylariales	family_Hypoxylaceae	genus_Hypoxylon	species_Hypoxylon_fragiforme
kingdom_Bacteria	phylum_Proteobacteria	class_Alphaproteobacteria	order_Rhodobacterales	family_Rhodobacteraceae	genus_Haematobacter	species_Haematobacter_massiliensis
kingdom_Fungi	phylum_Basidiomycota	class_Tremellomycetes	order_Trichosporonales	family_Trichosporonaceae	genus_Cutaneotrichosporon	species_Cutaneotrichosporon_cavernicola
kingdom_Fungi	phylum_Ascomycota	class_Eurotiomycetes	order_Onygenales	family_Arthrodermataceae	genus_Trichophyton	species_Trichophyton_rubrum
kingdom_Bacteria	phylum_Proteobacteria	class_Alphaproteobacteria	order_Rhodobacterales	family_Rhodobacteraceae	genus_Paracoccus	species_Paracoccus_denitrificans
kingdom_Bacteria	phylum_Bacteroidetes	class_Cytophagia	order_Cytophagales	family_Cytophagaceae	genus_Cytophaga	species_Cytophaga_hutchinsonii
kingdom_Bacteria	phylum_Actinobacteria	class_Actinobacteria	order_Corynebacteriales	family_Corynebacteriaceae	genus_Corynebacterium	species_Corynebacterium_xerosis
kingdom_Eukaryota	phylum_Rhodophyta	class_Bangiophyceae	order_Bangiales	family_Bangiaceae	genus_Porphyra	species_Porphyra_purpurea
kingdom_Fungi	phylum_Basidiomycota	class_Tremellomycetes	order_Filobasidiales	family_Filobasidiaceae	genus_Filobasidium	species_Filobasidium_floriforme
kingdom_Bacteria	phylum_Firmicutes	class_Bacilli	order_Bacillales	family_Staphylococcaceae	genus_Staphylococcus	species_Staphylococcus_cohnii
kingdom_Fungi	phylum_Ascomycota	class_Dothideomycetes	order_Cladosporiales	family_Cladosporiaceae	genus_Cladosporium	species_Cladosporium_herbarum
kingdom_Bacteria	phylum_Actinobacteria	class_Actinobacteria	order_Micrococcales	family_Micrococcaceae	genus_Glutamicibacter	species_Glutamicibacter_protophormiae
kingdom_Bacteria	phylum_Actinobacteria	class_Actinobacteria	order_Corynebacteriales	family_Corynebacteriaceae	genus_Corynebacterium	species_Corynebacterium_glucuronolyticum
kingdom_Fungi	phylum_Ascomycota	class_Saccharomycetes	order_Saccharomycetales	family_Trichomonascaceae	genus_Wickerhamiella	species_Wickerhamiella_spandovensis
kingdom_Fungi	phylum_Ascomycota	class_Dothideomycetes	order_Cladosporiales	family_Cladosporiaceae	genus_Cladosporium	species_Cladosporium_tenuissimum
kingdom_Eukaryota	phylum_Evosea	class_Eumycetozoa	order_Dictyosteliales	family_Unknown	genus_Coremiostelium	species_Coremiostelium_polycephalum
kingdom_Bacteria	phylum_Proteobacteria	class_Alphaproteobacteria	order_Rhodobacterales	family_Rhodobacteraceae	genus_Paracoccus	species_Paracoccus_yeei
kingdom_Bacteria	phylum_Proteobacteria	class_Alphaproteobacteria	order_Rhodobacterales	family_Rhodobacteraceae	genus_Paracoccus	species_Paracoccus_seriniphilus
kingdom_Bacteria	phylum_Proteobacteria	class_Alphaproteobacteria	order_Rhizobiales	family_Chelatococcaceae	genus_Chelatococcus	species_Chelatococcus_daeguensis
kingdom_Eukaryota	phylum_Unknown	class_Oomycota	order_Peronosporales	family_Peronosporaceae	genus_Peronospora	species_Peronospora_effusa
kingdom_Bacteria	phylum_Proteobacteria	class_Alphaproteobacteria	order_Rhodobacterales	family_Rhodobacteraceae	genus_Paracoccus	species_Paracoccus_fistulariae
kingdom_Eukaryota	phylum_Rhodophyta	class_Compsopogonophyceae	order_Erythropeltidales	family_Erythrotrichiaceae	genus_Madagascaria	species_Madagascaria_erythrocladioides
kingdom_Bacteria	phylum_Chloroflexi	class_Caldilineae	order_Caldilineales	family_Caldilineaceae	genus_Caldilinea	species_Caldilinea_aerophila
kingdom_Eukaryota	phylum_Unknown	class_Bigyra	order_Opalinata	family_Blastocystidae	genus_Blastocystis	species_Blastocystis_sp._subtype_1
kingdom_Bacteria	phylum_Actinobacteria	class_Actinobacteria	order_Corynebacteriales	family_Corynebacteriaceae	genus_Corynebacterium	species_Corynebacterium_uterequi
kingdom_Fungi	phylum_Ascomycota	class_Eurotiomycetes	order_Eurotiales	family_Aspergillaceae	genus_Penicillium	species_Penicillium_atrosanguineum
kingdom_Bacteria	phylum_Actinobacteria	class_Actinobacteria	order_Corynebacteriales	family_Corynebacteriaceae	genus_Corynebacterium	species_Corynebacterium_sphenisci
kingdom_Eukaryota	phylum_Apicomplexa	class_Conoidasida	order_Eucoccidiorida	family_Cryptosporidiidae	genus_Cryptosporidium	species_Cryptosporidium_varanii
kingdom_Fungi	phylum_Ascomycota	class_Sordariomycetes	order_Glomerellales	family_Glomerellaceae	genus_Colletotrichum	species_Colletotrichum_gigasporum
kingdom_Bacteria	phylum_Proteobacteria	class_Alphaproteobacteria	order_Rhodobacterales	family_Rhodobacteraceae	genus_Paracoccus	species_Paracoccus_sanguinis
kingdom_Fungi	phylum_Ascomycota	class_Eurotiomycetes	order_Eurotiales	family_Aspergillaceae	genus_Penicillium	species_Penicillium_riverlandense
kingdom_Fungi	phylum_Ascomycota	class_Saccharomycetes	order_Saccharomycetales	family_Trichomonascaceae	genus_Wickerhamiella	species_Wickerhamiella_azyma
kingdom_Bacteria	phylum_Firmicutes	class_Bacilli	order_Lactobacillales	family_Streptococcaceae	genus_Lactococcus	species_Lactococcus_lactis
kingdom_Eukaryota	phylum_Foraminifera	class_Unknown	order_Rotaliida	family_Globigerinidae	genus_Globigerina	species_Globigerina_bulloides
kingdom_Fungi	phylum_Ascomycota	class_Leotiomycetes	order_Phacidiales	family_Bulgariaceae	genus_Bulgaria	species_Bulgaria_inquinans
kingdom_Eukaryota	phylum_Euglenozoa	class_Euglenida	order_Euglenales	family_Euglenaceae	genus_Cryptoglena	species_Cryptoglena_skujai
kingdom_Eukaryota	phylum_Ciliophora	class_Armophorea	order_Metopida	family_Metopidae	genus_Metopus	species_Metopus_es
kingdom_Fungi	phylum_Ascomycota	class_Dothideomycetes	order_Pleosporales	family_Phaeosphaeriaceae	genus_Dematiopleospora	species_Dematiopleospora_mariae
kingdom_Fungi	phylum_Ascomycota	class_Eurotiomycetes	order_Onygenales	family_Ajellomycetaceae	genus_Blastomyces	species_Blastomyces_dermatitidis
kingdom_Eukaryota	phylum_Unknown	class_Polycystinea	order_Collodaria	family_Collophidiidae	genus_Collophidium	species_Collophidium_serpentinum
kingdom_Eukaryota	phylum_Cercozoa	class_Unknown	order_Cercomonadida	family_Heteromitidae	genus_Heteromita	species_Heteromita_globosa
kingdom_Fungi	phylum_Basidiomycota	class_Agaricomycetes	order_Agaricales	family_Hygrophoraceae	genus_Hygrocybe	species_Hygrocybe_helobia
kingdom_Bacteria	phylum_Proteobacteria	class_Alphaproteobacteria	order_Rhizobiales	family_Hyphomicrobiaceae	genus_Blastochloris	species_Blastochloris_tepida
kingdom_Bacteria	phylum_Proteobacteria	class_Betaproteobacteria	order_Burkholderiales	family_Comamonadaceae	genus_Acidovorax	species_Acidovorax_cattleyae
kingdom_Fungi	phylum_Ascomycota	class_Lecanoromycetes	order_Ostropales	family_Graphidaceae	genus_Leucodecton	species_Leucodecton_compunctellum
kingdom_Eukaryota	phylum_Apicomplexa	class_Aconoidasida	order_Piroplasmida	family_Babesiidae	genus_Babesia	species_Babesia_bovis
kingdom_Bacteria	phylum_Proteobacteria	class_Alphaproteobacteria	order_Rhodobacterales	family_Rhodobacteraceae	genus_Paracoccus	species_Paracoccus_aminovorans
kingdom_Fungi	phylum_Ascomycota	class_Eurotiomycetes	order_Eurotiales	family_Aspergillaceae	genus_Aspergillus	species_Aspergillus_nomiae
kingdom_Bacteria	phylum_Proteobacteria	class_Gammaproteobacteria	order_Pseudomonadales	family_Pseudomonadaceae	genus_Pseudomonas	species_Pseudomonas_agarici
kingdom_Bacteria	phylum_Proteobacteria	class_Gammaproteobacteria	order_Pseudomonadales	family_Pseudomonadaceae	genus_Pseudomonas	species_Pseudomonas_nitroreducens
kingdom_Fungi	phylum_Ascomycota	class_Lecanoromycetes	order_Lecanorales	family_Sphaerophoraceae	genus_Bunodophoron	species_Bunodophoron_scrobiculatum
kingdom_Bacteria	phylum_Proteobacteria	class_Gammaproteobacteria	order_Pseudomonadales	family_Pseudomonadaceae	genus_Pseudomonas	species_Pseudomonas_balearica
kingdom_Bacteria	phylum_Proteobacteria	class_Gammaproteobacteria	order_Pseudomonadales	family_Pseudomonadaceae	genus_Pseudomonas	species_Pseudomonas_indica
kingdom_Bacteria	phylum_Firmicutes	class_Bacilli	order_Bacillales	family_Bacillaceae	genus_Anoxybacillus	species_Anoxybacillus_caldiproteolyticus
kingdom_Bacteria	phylum_Actinobacteria	class_Actinobacteria	order_Micrococcales	family_Micrococcaceae	genus_Kocuria	species_Kocuria_indica
kingdom_Bacteria	phylum_Firmicutes	class_Bacilli	order_Bacillales	family_Bacillaceae	genus_Anoxybacillus	species_Anoxybacillus_flavithermus
kingdom_Fungi	phylum_Ascomycota	class_Eurotiomycetes	order_Eurotiales	family_Aspergillaceae	genus_Aspergillus	species_Aspergillus_felis
kingdom_Fungi	phylum_Ascomycota	class_Sordariomycetes	order_Microascales	family_Microascaceae	genus_Wardomyces	species_Wardomyces_moseri
kingdom_Bacteria	phylum_Proteobacteria	class_Gammaproteobacteria	order_Enterobacterales	family_Enterobacteriaceae	genus_Citrobacter	species_Citrobacter_sp._BIDMC108
kingdom_Eukaryota	phylum_Unknown	class_Oomycota	order_Pythiales	family_Pythiaceae	genus_Salispina	species_Salispina_intermedia
kingdom_Bacteria	phylum_Proteobacteria	class_Alphaproteobacteria	order_Rhodospirillales	family_Rhodospirillaceae	genus_Novispirillum	species_Novispirillum_itersonii
kingdom_Bacteria	phylum_Proteobacteria	class_Gammaproteobacteria	order_Aeromonadales	family_Aeromonadaceae	genus_Aeromonas	species_Aeromonas_hydrophila
kingdom_Bacteria	phylum_Proteobacteria	class_Gammaproteobacteria	order_Aeromonadales	family_Aeromonadaceae	genus_Aeromonas	species_Aeromonas_caviae
kingdom_Bacteria	phylum_Proteobacteria	class_Gammaproteobacteria	order_Aeromonadales	family_Aeromonadaceae	genus_Aeromonas	species_Aeromonas_schubertii
kingdom_Bacteria	phylum_Firmicutes	class_Bacilli	order_Bacillales	family_Bacillaceae	genus_Bacillus	species_Bacillus_amyloliquefaciens
kingdom_Bacteria	phylum_Firmicutes	class_Bacilli	order_Bacillales	family_Bacillaceae	genus_Bacillus	species_Bacillus_circulans
kingdom_Bacteria	phylum_Firmicutes	class_Bacilli	order_Bacillales	family_Bacillaceae	genus_Bacillus	species_Bacillus_coagulans
kingdom_Bacteria	phylum_Firmicutes	class_Bacilli	order_Bacillales	family_Bacillaceae	genus_Bacillus	species_Bacillus_licheniformis
kingdom_Bacteria	phylum_Firmicutes	class_Bacilli	order_Bacillales	family_Bacillaceae	genus_Bacillus	species_Bacillus_megaterium
kingdom_Bacteria	phylum_Firmicutes	class_Bacilli	order_Bacillales	family_Bacillaceae	genus_Bacillus	species_Bacillus_pumilus
kingdom_Bacteria	phylum_Firmicutes	class_Bacilli	order_Bacillales	family_Bacillaceae	genus_Lysinibacillus	species_Lysinibacillus_sphaericus
kingdom_Bacteria	phylum_Firmicutes	class_Bacilli	order_Bacillales	family_Bacillaceae	genus_Bacillus	species_Bacillus_badius
kingdom_Bacteria	phylum_Firmicutes	class_Bacilli	order_Bacillales	family_Bacillaceae	genus_Bacillus	species_Bacillus_smithii
kingdom_Fungi	phylum_Basidiomycota	class_Agaricomycetes	order_Agaricales	family_Schizophyllaceae	genus_Schizophyllum	species_Schizophyllum_commune
kingdom_Fungi	phylum_Basidiomycota	class_Tremellomycetes	order_Trichosporonales	family_Trichosporonaceae	genus_Trichosporon	species_Trichosporon_beigelii
kingdom_Eukaryota	phylum_Euglenozoa	class_Kinetoplastea	order_Trypanosomatida	family_Trypanosomatidae	genus_Leishmania	species_Leishmania_braziliensis
kingdom_Eukaryota	phylum_Euglenozoa	class_Kinetoplastea	order_Trypanosomatida	family_Trypanosomatidae	genus_Leishmania	species_Leishmania_donovani
kingdom_Fungi	phylum_Ascomycota	class_Eurotiomycetes	order_Eurotiales	family_Aspergillaceae	genus_Penicillium	species_Penicillium_javanicum
kingdom_Bacteria	phylum_Firmicutes	class_Bacilli	order_Bacillales	family_Bacillaceae	genus_Bacillus	species_Bacillus_cohnii
kingdom_Bacteria	phylum_Firmicutes	class_Bacilli	order_Bacillales	family_Bacillaceae	genus_Bacillus	species_Bacillus_thermoamylovorans
kingdom_Bacteria	phylum_Firmicutes	class_Bacilli	order_Bacillales	family_Bacillaceae	genus_Bacillus	species_Bacillus_oleronius
kingdom_Bacteria	phylum_Firmicutes	class_Bacilli	order_Bacillales	family_Bacillaceae	genus_Bacillus	species_Bacillus_sporothermodurans
kingdom_Fungi	phylum_Ascomycota	class_Taphrinomycetes	order_Taphrinales	family_Taphrinaceae	genus_Taphrina	species_Taphrina_pruni
kingdom_Bacteria	phylum_Proteobacteria	class_Gammaproteobacteria	order_Enterobacterales	family_Enterobacteriaceae	genus_Citrobacter	species_Citrobacter_braakii
kingdom_Fungi	phylum_Basidiomycota	class_Tremellomycetes	order_Trichosporonales	family_Trichosporonaceae	genus_Trichosporon	species_Trichosporon_asahii
kingdom_Fungi	phylum_Basidiomycota	class_Tremellomycetes	order_Trichosporonales	family_Trichosporonaceae	genus_Trichosporon	species_Trichosporon_coremiiforme
kingdom_Fungi	phylum_Basidiomycota	class_Tremellomycetes	order_Trichosporonales	family_Trichosporonaceae	genus_Trichosporon	species_Trichosporon_asteroides
kingdom_Fungi	phylum_Basidiomycota	class_Tremellomycetes	order_Trichosporonales	family_Trichosporonaceae	genus_Trichosporon	species_Trichosporon_inkin
kingdom_Fungi	phylum_Basidiomycota	class_Tremellomycetes	order_Trichosporonales	family_Trichosporonaceae	genus_Trichosporon	species_Trichosporon_ovoides
kingdom_Bacteria	phylum_Firmicutes	class_Bacilli	order_Bacillales	family_Bacillaceae	genus_Bacillus	species_Bacillus_funiculus
kingdom_Bacteria	phylum_Proteobacteria	class_Gammaproteobacteria	order_Xanthomonadales	family_Xanthomonadaceae	genus_Thermomonas	species_Thermomonas_haemolytica
kingdom_Bacteria	phylum_Firmicutes	class_Bacilli	order_Bacillales	family_Bacillaceae	genus_Bacillus	species_Bacillus_shackletonii
kingdom_Fungi	phylum_Basidiomycota	class_Tremellomycetes	order_Trichosporonales	family_Trichosporonaceae	genus_Trichosporon	species_Trichosporon_lactis
kingdom_Bacteria	phylum_Firmicutes	class_Bacilli	order_Bacillales	family_Bacillaceae	genus_Bacillus	species_Bacillus_marisflavi
kingdom_Bacteria	phylum_Proteobacteria	class_Gammaproteobacteria	order_Xanthomonadales	family_Xanthomonadaceae	genus_Thermomonas	species_Thermomonas_fusca
kingdom_Bacteria	phylum_Proteobacteria	class_Gammaproteobacteria	order_Xanthomonadales	family_Xanthomonadaceae	genus_Thermomonas	species_Thermomonas_brevis
kingdom_Bacteria	phylum_Firmicutes	class_Bacilli	order_Bacillales	family_Bacillaceae	genus_Neobacillus	species_Neobacillus_drentensis
kingdom_Bacteria	phylum_Firmicutes	class_Bacilli	order_Bacillales	family_Bacillaceae	genus_Neobacillus	species_Neobacillus_novalis
kingdom_Bacteria	phylum_Bacteroidetes	class_Flavobacteriia	order_Flavobacteriales	family_Weeksellaceae	genus_Cloacibacterium	species_Cloacibacterium_normanense
kingdom_Bacteria	phylum_Proteobacteria	class_Gammaproteobacteria	order_Enterobacterales	family_Enterobacteriaceae	genus_Klebsiella	species_Klebsiella_variicola
kingdom_Bacteria	phylum_Proteobacteria	class_Alphaproteobacteria	order_Rhizobiales	family_Brucellaceae	genus_Ochrobactrum	species_Ochrobactrum_lupini
kingdom_Bacteria	phylum_Proteobacteria	class_Alphaproteobacteria	order_Rhizobiales	family_Methylobacteriaceae	genus_Methylobacterium	species_Methylobacterium_adhaesivum
kingdom_Bacteria	phylum_Firmicutes	class_Bacilli	order_Bacillales	family_Bacillaceae	genus_Bacillus	species_Brevibacterium_frigoritolerans
kingdom_Bacteria	phylum_Firmicutes	class_Bacilli	order_Bacillales	family_Bacillaceae	genus_Bacillus	species_Bacillus_safensis
kingdom_Bacteria	phylum_Firmicutes	class_Bacilli	order_Bacillales	family_Bacillaceae	genus_Bacillus	species_Bacillus_siamensis
kingdom_Bacteria	phylum_Proteobacteria	class_Gammaproteobacteria	order_Xanthomonadales	family_Xanthomonadaceae	genus_Thermomonas	species_Thermomonas_carbonis
kingdom_Bacteria	phylum_Firmicutes	class_Bacilli	order_Bacillales	family_Bacillaceae	genus_Bacillus	species_Bacillus_vini
kingdom_Bacteria	phylum_Proteobacteria	class_Gammaproteobacteria	order_Enterobacterales	family_Enterobacteriaceae	genus_Enterobacter	species_Enterobacter_cloacae
kingdom_Bacteria	phylum_Proteobacteria	class_Gammaproteobacteria	order_Enterobacterales	family_Enterobacteriaceae	genus_Klebsiella	species_Klebsiella_oxytoca
kingdom_Bacteria	phylum_Bacteroidetes	class_Sphingobacteriia	order_Sphingobacteriales	family_Sphingobacteriaceae	genus_Sphingobacterium	species_Sphingobacterium_mizutaii
kingdom_Fungi	phylum_Basidiomycota	class_Microbotryomycetes	order_Leucosporidiales	family_Leucosporidiaceae	genus_Leucosporidium	species_Leucosporidium_scottii
kingdom_Eukaryota	phylum_Ciliophora	class_Spirotrichea	order_Euplotida	family_Euplotidae	genus_Euplotes	species_Euplotes_aediculatus
kingdom_Orthornavirae	phylum_Kitrinoviricota	class_Flasuviricetes	order_Amarillovirales	family_Flaviviridae	genus_Flavivirus	species_Powassan_virus
kingdom_Bacteria	phylum_Bacteroidetes	class_Sphingobacteriia	order_Sphingobacteriales	family_Sphingobacteriaceae	genus_Sphingobacterium	species_Sphingobacterium_multivorum
kingdom_Fungi	phylum_Ascomycota	class_Saccharomycetes	order_Saccharomycetales	family_Saccharomycodaceae	genus_Hanseniaspora	species_Hanseniaspora_uvarum
kingdom_Bacteria	phylum_Proteobacteria	class_Betaproteobacteria	order_Burkholderiales	family_Alcaligenaceae	genus_Achromobacter	species_Achromobacter_denitrificans
kingdom_Eukaryota	phylum_Haptista	class_Haptophyta	order_Phaeocystales	family_Phaeocystaceae	genus_Phaeocystis	species_Phaeocystis_globosa
kingdom_Bacteria	phylum_Proteobacteria	class_Alphaproteobacteria	order_Rhizobiales	family_Hyphomicrobiaceae	genus_Devosia	species_Devosia_riboflavina
kingdom_Bacteria	phylum_Proteobacteria	class_Gammaproteobacteria	order_Pseudomonadales	family_Pseudomonadaceae	genus_Pseudomonas	species_Pseudomonas_taetrolens
kingdom_Fungi	phylum_Ascomycota	class_Sordariomycetes	order_Hypocreales	family_Hypocreaceae	genus_Trichoderma	species_Trichoderma_citrinoviride
kingdom_Eukaryota	phylum_Euglenozoa	class_Kinetoplastea	order_Trypanosomatida	family_Trypanosomatidae	genus_Angomonas	species_Angomonas_deanei
kingdom_Bacteria	phylum_Proteobacteria	class_Gammaproteobacteria	order_Enterobacterales	family_Enterobacteriaceae	genus_Enterobacter	species_Enterobacter_asburiae
kingdom_Fungi	phylum_Basidiomycota	class_Agaricomycetes	order_Agaricales	family_Agaricaceae	genus_Leucoagaricus	species_Leucoagaricus_gongylophorus
kingdom_Bacteria	phylum_Firmicutes	class_Bacilli	order_Bacillales	family_Planococcaceae	genus_Sporosarcina	species_Sporosarcina_aquimarina
kingdom_Bacteria	phylum_Proteobacteria	class_Gammaproteobacteria	order_Enterobacterales	family_Enterobacteriaceae	genus_Enterobacter	species_Enterobacter_hormaechei
kingdom_Bacteria	phylum_Proteobacteria	class_Betaproteobacteria	order_Burkholderiales	family_Comamonadaceae	genus_Comamonas	species_Comamonas_aquatica
kingdom_Fungi	phylum_Ascomycota	class_Leotiomycetes	order_Helotiales	family_Chlorociboriaceae	genus_Chlorociboria	species_Chlorociboria_halonata
kingdom_Bacteria	phylum_Proteobacteria	class_Gammaproteobacteria	order_Enterobacterales	family_Enterobacteriaceae	genus_Enterobacter	species_Enterobacter_nickellidurans
kingdom_Bacteria	phylum_Deinococcus-Thermus	class_Deinococci	order_Deinococcales	family_Deinococcaceae	genus_Deinococcus	species_Deinococcus_ficus
kingdom_Fungi	phylum_Ascomycota	class_Leotiomycetes	order_Helotiales	family_Chlorociboriaceae	genus_Chlorociboria	species_Chlorociboria_aeruginascens
kingdom_Bacteria	phylum_Proteobacteria	class_Betaproteobacteria	order_Burkholderiales	family_Comamonadaceae	genus_Comamonas	species_Comamonas_thiooxydans
kingdom_Bacteria	phylum_Deinococcus-Thermus	class_Deinococci	order_Deinococcales	family_Deinococcaceae	genus_Deinococcus	species_Deinococcus_gobiensis
kingdom_Fungi	phylum_Ascomycota	class_Eurotiomycetes	order_Chaetothyriales	family_Herpotrichiellaceae	genus_Capronia	species_Capronia_epimyces
kingdom_Fungi	phylum_Ascomycota	class_Sordariomycetes	order_Calosphaeriales	family_Calosphaeriaceae	genus_Jattaea	species_Jattaea_ribicola
kingdom_Eukaryota	phylum_Unknown	class_Choanoflagellata	order_Craspedida	family_Salpingoecidae	genus_Salpingoeca	species_Salpingoeca_punica
kingdom_Fungi	phylum_Ascomycota	class_Sordariomycetes	order_Sordariales	family_Sordariaceae	genus_Neurospora	species_Neurospora_crassa
kingdom_Eukaryota	phylum_Unknown	class_Oomycota	order_Saprolegniales	family_Saprolegniaceae	genus_Aphanomyces	species_Aphanomyces_astaci
kingdom_Eukaryota	phylum_Cercozoa	class_Thecofilosea	order_Unknown	family_Ebriacea	genus_Botuliforma	species_Botuliforma_benthica
kingdom_Eukaryota	phylum_Unknown	class_Cryptophyceae	order_Pyrenomonadales	family_Chroomonadaceae	genus_Chroomonas	species_Chroomonas_mesostigmatica
kingdom_Eukaryota	phylum_Discosea	class_Unknown	order_Longamoebia	family_Thecamoebida	genus_Stenamoeba	species_Stenamoeba_dejonckheerei
kingdom_Fungi	phylum_Basidiomycota	class_Tremellomycetes	order_Tremellales	family_Bulleribasidiaceae	genus_Dioszegia	species_Dioszegia_hungarica
kingdom_Bacteria	phylum_Proteobacteria	class_Gammaproteobacteria	order_Enterobacterales	family_Enterobacteriaceae	genus_Citrobacter	species_Citrobacter_amalonaticus
kingdom_Bacteria	phylum_Proteobacteria	class_Betaproteobacteria	order_Burkholderiales	family_Alcaligenaceae	genus_Alcaligenes	species_Alcaligenes_faecalis
kingdom_Bacteria	phylum_Proteobacteria	class_Gammaproteobacteria	order_Enterobacterales	family_Enterobacteriaceae	genus_Atlantibacter	species_Atlantibacter_hermannii
kingdom_Bacteria	phylum_Proteobacteria	class_Oligoflexia	order_Bacteriovoracales	family_Bacteriovoracaceae	genus_Bacteriovorax	species_Bacteriovorax_stolpii
kingdom_Bacteria	phylum_Firmicutes	class_Clostridia	order_Clostridiales	family_Clostridiaceae	genus_Clostridium	species_Clostridium_scatologenes
kingdom_Eukaryota	phylum_Unknown	class_Cryptophyceae	order_Cryptomonadales	family_Cryptomonadaceae	genus_Cryptomonas	species_Cryptomonas_paramecium
kingdom_Fungi	phylum_Basidiomycota	class_Tremellomycetes	order_Trichosporonales	family_Trichosporonaceae	genus_Vanrija	species_Vanrija_humicola
kingdom_Fungi	phylum_Basidiomycota	class_Tremellomycetes	order_Trichosporonales	family_Trichosporonaceae	genus_Cutaneotrichosporon	species_Cutaneotrichosporon_cutaneum
kingdom_Bacteria	phylum_Proteobacteria	class_Alphaproteobacteria	order_Sphingomonadales	family_Sphingomonadaceae	genus_Novosphingobium	species_Novosphingobium_capsulatum
kingdom_Bacteria	phylum_Firmicutes	class_Negativicutes	order_Acidaminococcales	family_Acidaminococcaceae	genus_Phascolarctobacterium	species_Phascolarctobacterium_faecium
kingdom_Fungi	phylum_Ascomycota	class_Eurotiomycetes	order_Eurotiales	family_Aspergillaceae	genus_Aspergillus	species_Aspergillus_japonicus
kingdom_Bacteria	phylum_Actinobacteria	class_Actinobacteria	order_Corynebacteriales	family_Dietziaceae	genus_Dietzia	species_Dietzia_maris
kingdom_Bacteria	phylum_Actinobacteria	class_Actinobacteria	order_Corynebacteriales	family_Corynebacteriaceae	genus_Corynebacterium	species_Corynebacterium_striatum
kingdom_Bacteria	phylum_Proteobacteria	class_Gammaproteobacteria	order_Enterobacterales	family_Enterobacteriaceae	genus_Kluyvera	species_Kluyvera_ascorbata
kingdom_Bacteria	phylum_Proteobacteria	class_Gammaproteobacteria	order_Pseudomonadales	family_Moraxellaceae	genus_Acinetobacter	species_Acinetobacter_venetianus
kingdom_Fungi	phylum_Basidiomycota	class_Agaricomycetes	order_Agaricales	family_Tricholomataceae	genus_Ampulloclitocybe	species_Ampulloclitocybe_clavipes
kingdom_Fungi	phylum_Basidiomycota	class_Tremellomycetes	order_Tremellales	family_Bulleraceae	genus_Bullera	species_Bullera_hannae
kingdom_Bacteria	phylum_Proteobacteria	class_Gammaproteobacteria	order_Enterobacterales	family_Enterobacteriaceae	genus_Kluyvera	species_Kluyvera_intermedia
kingdom_Fungi	phylum_Ascomycota	class_Leotiomycetes	order_Erysiphales	family_Erysiphaceae	genus_Phyllactinia	species_Phyllactinia_guttata
kingdom_Bacteria	phylum_Proteobacteria	class_Gammaproteobacteria	order_Enterobacterales	family_Enterobacteriaceae	genus_Kluyvera	species_Kluyvera_georgiana
kingdom_Bacteria	phylum_Firmicutes	class_Bacilli	order_Lactobacillales	family_Carnobacteriaceae	genus_Desemzia	species_Desemzia_incerta
kingdom_Bacteria	phylum_Proteobacteria	class_Betaproteobacteria	order_Burkholderiales	family_Alcaligenaceae	genus_Achromobacter	species_Achromobacter_xylosoxidans
kingdom_Fungi	phylum_Ascomycota	class_Eurotiomycetes	order_Eurotiales	family_Trichocomaceae	genus_Rasamsonia	species_Rasamsonia_byssochlamydoides
kingdom_Bacteria	phylum_Firmicutes	class_Clostridia	order_Clostridiales	family_Peptostreptococcaceae	genus_Peptacetobacter	species_Peptacetobacter_hiranonis
kingdom_Fungi	phylum_Basidiomycota	class_Tremellomycetes	order_Tremellales	family_Bulleraceae	genus_Bullera	species_Bullera_alba
kingdom_Bacteria	phylum_Proteobacteria	class_Alphaproteobacteria	order_Sphingomonadales	family_Sphingomonadaceae	genus_Novosphingobium	species_Novosphingobium_resinovorum
kingdom_Fungi	phylum_Ascomycota	class_Lecanoromycetes	order_Lecanorales	family_Parmeliaceae	genus_Imshaugia	species_Imshaugia_aleurites
kingdom_Bacteria	phylum_Proteobacteria	class_Alphaproteobacteria	order_Caulobacterales	family_Caulobacteraceae	genus_Caulobacter	species_Caulobacter_vibrioides
kingdom_Fungi	phylum_Basidiomycota	class_Tremellomycetes	order_Trichosporonales	family_Trichosporonaceae	genus_Apiotrichum	species_Apiotrichum_mycotoxinovorans
kingdom_Bacteria	phylum_Proteobacteria	class_Alphaproteobacteria	order_Sphingomonadales	family_Sphingomonadaceae	genus_Novosphingobium	species_Novosphingobium_aromaticivorans
kingdom_Bacteria	phylum_Actinobacteria	class_Actinobacteria	order_Corynebacteriales	family_Dietziaceae	genus_Dietzia	species_Dietzia_kunjamensis
kingdom_Eukaryota	phylum_Unknown	class_Choanoflagellata	order_Craspedida	family_Salpingoecidae	genus_Salpingoeca	species_Salpingoeca_amphoridium
kingdom_Bacteria	phylum_Proteobacteria	class_Betaproteobacteria	order_Burkholderiales	family_Comamonadaceae	genus_Polaromonas	species_Polaromonas_naphthalenivorans
kingdom_Bacteria	phylum_Proteobacteria	class_Betaproteobacteria	order_Burkholderiales	family_Oxalobacteraceae	genus_Massilia	species_Massilia_varians
kingdom_Bacteria	phylum_Actinobacteria	class_Actinobacteria	order_Micrococcales	family_Microbacteriaceae	genus_Leucobacter	species_Leucobacter_denitrificans
kingdom_Bacteria	phylum_Firmicutes	class_Clostridia	order_Clostridiales	family_Peptostreptococcaceae	genus_Romboutsia	species_Romboutsia_ilealis
kingdom_Bacteria	phylum_Proteobacteria	class_Alphaproteobacteria	order_Rhizobiales	family_Aurantimonadaceae	genus_Aureimonas	species_Aureimonas_ureilytica
kingdom_Bacteria	phylum_Proteobacteria	class_Alphaproteobacteria	order_Sphingomonadales	family_Sphingomonadaceae	genus_Novosphingobium	species_Novosphingobium_ginsenosidimutans
kingdom_Fungi	phylum_Ascomycota	class_Dothideomycetes	order_Pleosporales	family_Pleosporaceae	genus_Alternaria	species_Alternaria_postmessia
kingdom_Fungi	phylum_Ascomycota	class_Eurotiomycetes	order_Eurotiales	family_Trichocomaceae	genus_Rasamsonia	species_Rasamsonia_emersonii
kingdom_Bacteria	phylum_Proteobacteria	class_Betaproteobacteria	order_Burkholderiales	family_Alcaligenaceae	genus_Castellaniella	species_Castellaniella_defragrans
kingdom_Bacteria	phylum_Firmicutes	class_Clostridia	order_Clostridiales	family_Peptostreptococcaceae	genus_Romboutsia	species_Romboutsia_hominis
kingdom_Eukaryota	phylum_Unknown	class_Unknown	order_Jakobida	family_Stygiellidae	genus_Velundella	species_Velundella_trypanoides
kingdom_Fungi	phylum_Ascomycota	class_Dothideomycetes	order_Pleosporales	family_Phaeosphaeriaceae	genus_Bhatiellae	species_Bhatiellae_rosae
kingdom_Bacteria	phylum_Firmicutes	class_Bacilli	order_Bacillales	family_Planococcaceae	genus_Planococcus	species_Planococcus_halotolerans
kingdom_Fungi	phylum_Ascomycota	class_Saccharomycetes	order_Saccharomycetales	family_Debaryomycetaceae	genus_Kodamaea	species_Kodamaea_ohmeri
kingdom_Fungi	phylum_Ascomycota	class_Sordariomycetes	order_Hypocreales	family_Hypocreaceae	genus_Trichoderma	species_Trichoderma_atroviride
kingdom_Fungi	phylum_Basidiomycota	class_Tremellomycetes	order_Trichosporonales	family_Trichosporonaceae	genus_Trichosporon	species_Trichosporon_multisporum
kingdom_Fungi	phylum_Basidiomycota	class_Tremellomycetes	order_Trichosporonales	family_Trichosporonaceae	genus_Cutaneotrichosporon	species_Cutaneotrichosporon_debeurmannianum
kingdom_Eukaryota	phylum_Unknown	class_Chrysophyceae	order_Chromulinales	family_Chromulinaceae	genus_Ochromonas	species_Ochromonas_danica
kingdom_Fungi	phylum_Basidiomycota	class_Tremellomycetes	order_Trichosporonales	family_Trichosporonaceae	genus_Trichosporon	species_Trichosporon_faecale
kingdom_Bacteria	phylum_Proteobacteria	class_Alphaproteobacteria	order_Rhizobiales	family_Methylobacteriaceae	genus_Methylobacterium	species_Methylobacterium_goesingense
kingdom_Bacteria	phylum_Bacteroidetes	class_Flavobacteriia	order_Flavobacteriales	family_Flavobacteriaceae	genus_Flavobacterium	species_Flavobacterium_cerinum
kingdom_Bacteria	phylum_Bacteroidetes	class_Flavobacteriia	order_Flavobacteriales	family_Weeksellaceae	genus_Empedobacter	species_Empedobacter_brevis
kingdom_Bacteria	phylum_Proteobacteria	class_Alphaproteobacteria	order_Rhodobacterales	family_Rhodobacteraceae	genus_Rhodobacter	species_Rhodobacter_capsulatus
kingdom_Bacteria	phylum_Firmicutes	class_Bacilli	order_Bacillales	family_Bacillaceae	genus_Bacillus	species_Bacillus_thuringiensis
kingdom_Bacteria	phylum_Actinobacteria	class_Actinobacteria	order_Corynebacteriales	family_Mycobacteriaceae	genus_Mycolicibacterium	species_Mycolicibacterium_chitae
kingdom_Bacteria	phylum_Actinobacteria	class_Actinobacteria	order_Corynebacteriales	family_Mycobacteriaceae	genus_Mycolicibacterium	species_Mycolicibacterium_obuense
kingdom_Fungi	phylum_Basidiomycota	class_Agaricomycetes	order_Agaricales	family_Lycoperdaceae	genus_Lycoperdon	species_Lycoperdon_pyriforme
kingdom_Bacteria	phylum_Proteobacteria	class_Betaproteobacteria	order_Burkholderiales	family_Oxalobacteraceae	genus_Telluria	species_Telluria_chitinolytica
kingdom_Bacteria	phylum_Proteobacteria	class_Betaproteobacteria	order_Burkholderiales	family_Oxalobacteraceae	genus_Telluria	species_Telluria_mixta
kingdom_Bacteria	phylum_Actinobacteria	class_Actinobacteria	order_Micrococcales	family_Micrococcaceae	genus_Glutamicibacter	species_Glutamicibacter_nicotianae
kingdom_Fungi	phylum_Ascomycota	class_Eurotiomycetes	order_Eurotiales	family_Aspergillaceae	genus_Aspergillus	species_Aspergillus_halophilicus
kingdom_Bacteria	phylum_Proteobacteria	class_Alphaproteobacteria	order_Rhodobacterales	family_Rhodobacteraceae	genus_Rhodobacter	species_Rhodobacter_azotoformans
kingdom_Bacteria	phylum_Proteobacteria	class_Gammaproteobacteria	order_Pseudomonadales	family_Pseudomonadaceae	genus_Pseudomonas	species_Pseudomonas_alcaligenes
kingdom_Bacteria	phylum_Proteobacteria	class_Alphaproteobacteria	order_Rhizobiales	family_Bradyrhizobiaceae	genus_Afipia	species_Afipia_genosp._14
kingdom_Bacteria	phylum_Proteobacteria	class_Alphaproteobacteria	order_Caulobacterales	family_Caulobacteraceae	genus_Caulobacter	species_Caulobacter_henricii
kingdom_Bacteria	phylum_Firmicutes	class_Bacilli	order_Lactobacillales	family_Streptococcaceae	genus_Streptococcus	species_Streptococcus_constellatus
kingdom_Fungi	phylum_Basidiomycota	class_Agaricomycetes	order_Agaricales	family_Hygrophoraceae	genus_Hygrocybe	species_Hygrocybe_cantharellus
kingdom_Fungi	phylum_Basidiomycota	class_Tremellomycetes	order_Trichosporonales	family_Trichosporonaceae	genus_Apiotrichum	species_Apiotrichum_montevideense
kingdom_Bacteria	phylum_Proteobacteria	class_Gammaproteobacteria	order_Pseudomonadales	family_Pseudomonadaceae	genus_Pseudomonas	species_Pseudomonas_multiresinivorans
kingdom_Bacteria	phylum_Bacteroidetes	class_Flavobacteriia	order_Flavobacteriales	family_Flavobacteriaceae	genus_Flavobacterium	species_Flavobacterium_psychrophilum
kingdom_Fungi	phylum_Basidiomycota	class_Tremellomycetes	order_Trichosporonales	family_Trichosporonaceae	genus_Apiotrichum	species_Apiotrichum_porosum
kingdom_Bacteria	phylum_Fusobacteria	class_Fusobacteriia	order_Fusobacteriales	family_Leptotrichiaceae	genus_Leptotrichia	species_Leptotrichia_trevisanii
kingdom_Bacteria	phylum_Proteobacteria	class_Gammaproteobacteria	order_Xanthomonadales	family_Xanthomonadaceae	genus_Stenotrophomonas	species_Stenotrophomonas_acidaminiphila
kingdom_Fungi	phylum_Basidiomycota	class_Tremellomycetes	order_Trichosporonales	family_Trichosporonaceae	genus_Cutaneotrichosporon	species_Cutaneotrichosporon_dermatis
kingdom_Bacteria	phylum_Firmicutes	class_Bacilli	order_Bacillales	family_Planococcaceae	genus_Planococcus	species_Planococcus_maritimus
kingdom_Fungi	phylum_Basidiomycota	class_Tremellomycetes	order_Trichosporonales	family_Trichosporonaceae	genus_Apiotrichum	species_Apiotrichum_vadense
kingdom_Bacteria	phylum_Firmicutes	class_Bacilli	order_Bacillales	family_Bacillaceae	genus_Peribacillus	species_Peribacillus_asahii
kingdom_Bacteria	phylum_Bacteroidetes	class_Flavobacteriia	order_Flavobacteriales	family_Weeksellaceae	genus_Chryseobacterium	species_Chryseobacterium_formosense
kingdom_Bacteria	phylum_Firmicutes	class_Clostridia	order_Thermoanaerobacterales	family_Thermoanaerobacteraceae	genus_Carboxydothermus	species_Carboxydothermus_hydrogenoformans
kingdom_Eukaryota	phylum_Bacillariophyta	class_Coscinodiscophyceae	order_Thalassiosirales	family_Skeletonemataceae	genus_Skeletonema	species_Skeletonema_marinoi
kingdom_Fungi	phylum_Ascomycota	class_Sordariomycetes	order_Hypocreales	family_Nectriaceae	genus_Fusarium	species_Fusarium_incarnatum
kingdom_Bacteria	phylum_Bacteroidetes	class_Flavobacteriia	order_Flavobacteriales	family_Weeksellaceae	genus_Empedobacter	species_Empedobacter_falsenii
kingdom_Eukaryota	phylum_Euglenozoa	class_Kinetoplastea	order_Parabodonida	family_Unknown	genus_Parabodo	species_Parabodo_caudatus
kingdom_Bacteria	phylum_Proteobacteria	class_Alphaproteobacteria	order_Rhizobiales	family_Rhizobiaceae	genus_Shinella	species_Shinella_zoogloeoides
kingdom_Bacteria	phylum_Bacteroidetes	class_Flavobacteriia	order_Flavobacteriales	family_Weeksellaceae	genus_Chryseobacterium	species_Chryseobacterium_gambrini
kingdom_Bacteria	phylum_Proteobacteria	class_Gammaproteobacteria	order_Chromatiales	family_Ectothiorhodospiraceae	genus_Thioalkalivibrio	species_Thioalkalivibrio_sulfidiphilus
kingdom_Bacteria	phylum_Proteobacteria	class_Gammaproteobacteria	order_Enterobacterales	family_Enterobacteriaceae	genus_Cronobacter	species_Cronobacter_malonaticus
kingdom_Bacteria	phylum_Bacteroidetes	class_Flavobacteriia	order_Flavobacteriales	family_Weeksellaceae	genus_Chryseobacterium	species_Chryseobacterium_haifense
kingdom_Eukaryota	phylum_Bacillariophyta	class_Bacillariophyceae	order_Naviculales	family_Pinnulariaceae	genus_Pinnularia	species_Pinnularia_acrosphaeria
kingdom_Bacteria	phylum_Actinobacteria	class_Actinobacteria	order_Corynebacteriales	family_Gordoniaceae	genus_Gordonia	species_Gordonia_bronchialis
kingdom_Bacteria	phylum_Firmicutes	class_Bacilli	order_Bacillales	family_Bacillaceae	genus_Cytobacillus	species_Cytobacillus_horneckiae
kingdom_Bacteria	phylum_Bacteroidetes	class_Sphingobacteriia	order_Sphingobacteriales	family_Sphingobacteriaceae	genus_Sphingobacterium	species_Sphingobacterium_lactis
kingdom_Bacteria	phylum_Actinobacteria	class_Actinobacteria	order_Micrococcales	family_Micrococcaceae	genus_Glutamicibacter	species_Glutamicibacter_arilaitensis
kingdom_Bacteria	phylum_Proteobacteria	class_Betaproteobacteria	order_Burkholderiales	family_Oxalobacteraceae	genus_Massilia	species_Massilia_oculi
kingdom_Bacteria	phylum_Proteobacteria	class_Betaproteobacteria	order_Burkholderiales	family_Oxalobacteraceae	genus_Collimonas	species_Collimonas_fungivorans
kingdom_Eukaryota	phylum_Unknown	class_Polycystinea	order_Nassellaria	family_Theoperidae	genus_Eucyrtidium	species_Eucyrtidium_calvertense
kingdom_Bacteria	phylum_Proteobacteria	class_Gammaproteobacteria	order_Pseudomonadales	family_Pseudomonadaceae	genus_Pseudomonas	species_Pseudomonas_furukawaii
kingdom_Bacteria	phylum_Firmicutes	class_Bacilli	order_Bacillales	family_Planococcaceae	genus_Planococcus	species_Planococcus_halocryophilus
kingdom_Bacteria	phylum_Firmicutes	class_Clostridia	order_Clostridiales	family_Clostridiaceae	genus_Clostridium	species_Clostridium_tetani
kingdom_Bacteria	phylum_Firmicutes	class_Bacilli	order_Bacillales	family_Planococcaceae	genus_Planococcus	species_Planococcus_versutus
kingdom_Eukaryota	phylum_Bacillariophyta	class_Bacillariophyceae	order_Naviculales	family_Naviculaceae	genus_Mayamaea	species_Mayamaea_permitis
kingdom_Bacteria	phylum_Bacteroidetes	class_Flavobacteriia	order_Flavobacteriales	family_Weeksellaceae	genus_Chryseobacterium	species_Chryseobacterium_rhizoplanae
kingdom_Bacteria	phylum_Proteobacteria	class_Gammaproteobacteria	order_Enterobacterales	family_Enterobacteriaceae	genus_Enterobacter	species_Enterobacter_roggenkampii
kingdom_Bacteria	phylum_Bacteroidetes	class_Flavobacteriia	order_Flavobacteriales	family_Weeksellaceae	genus_Chryseobacterium	species_Chryseobacterium_cucumeris
kingdom_Bacteria	phylum_Proteobacteria	class_Betaproteobacteria	order_Burkholderiales	family_Comamonadaceae	genus_Acidovorax	species_Acidovorax_monticola
kingdom_Bacteria	phylum_Firmicutes	class_Bacilli	order_Bacillales	family_Bacillaceae	genus_Bacillus	species_Bacillus_paranthracis
kingdom_Bacteria	phylum_Proteobacteria	class_Betaproteobacteria	order_Burkholderiales	family_Oxalobacteraceae	genus_Massilia	species_Massilia_armeniaca
kingdom_Eukaryota	phylum_Bacillariophyta	class_Bacillariophyceae	order_Surirellales	family_Surirellaceae	genus_Hydrosilicon	species_Hydrosilicon_mitra
kingdom_Bacteria	phylum_Bacteroidetes	class_Flavobacteriia	order_Flavobacteriales	family_Flavobacteriaceae	genus_Flavobacterium	species_Flavobacterium_album
kingdom_Fungi	phylum_Ascomycota	class_Orbiliomycetes	order_Orbiliales	family_Orbiliaceae	genus_Monacrosporium	species_Monacrosporium_ellipsosporum
kingdom_Bacteria	phylum_Proteobacteria	class_Gammaproteobacteria	order_Xanthomonadales	family_Xanthomonadaceae	genus_Lysobacter	species_Lysobacter_caseinilyticus
kingdom_Fungi	phylum_Ascomycota	class_Dothideomycetes	order_Pleosporales	family_Pleosporaceae	genus_Alternaria	species_Alternaria_poaceicola
kingdom_Bacteria	phylum_Firmicutes	class_Bacilli	order_Bacillales	family_Staphylococcaceae	genus_Staphylococcus	species_Staphylococcus_sciuri
kingdom_Fungi	phylum_Ascomycota	class_Dothideomycetes	order_Pleosporales	family_Phaeosphaeriaceae	genus_Parastagonospora	species_Parastagonospora_nodorum
kingdom_Bacteria	phylum_Proteobacteria	class_Gammaproteobacteria	order_Pseudomonadales	family_Pseudomonadaceae	genus_Pseudomonas	species_Pseudomonas_citronellolis
kingdom_Bacteria	phylum_Proteobacteria	class_Gammaproteobacteria	order_Enterobacterales	family_Enterobacteriaceae	genus_Citrobacter	species_Citrobacter_werkmanii
kingdom_Fungi	phylum_Ascomycota	class_Eurotiomycetes	order_Onygenales	family_Onygenaceae	genus_Apinisia	species_Apinisia_graminicola
kingdom_Bacteria	phylum_Proteobacteria	class_Gammaproteobacteria	order_Pseudomonadales	family_Moraxellaceae	genus_Psychrobacter	species_Psychrobacter_arcticus
kingdom_Bacteria	phylum_Proteobacteria	class_Gammaproteobacteria	order_Pseudomonadales	family_Pseudomonadaceae	genus_Pseudomonas	species_Pseudomonas_guangdongensis
kingdom_Bacteria	phylum_Bacteroidetes	class_Flavobacteriia	order_Flavobacteriales	family_Weeksellaceae	genus_Chryseobacterium	species_Chryseobacterium_camelliae
kingdom_Bacteria	phylum_Proteobacteria	class_Gammaproteobacteria	order_Pseudomonadales	family_Pseudomonadaceae	genus_Pseudomonas	species_Pseudomonas_knackmussii
kingdom_Fungi	phylum_Ascomycota	class_Eurotiomycetes	order_Eurotiales	family_Aspergillaceae	genus_Aspergillus	species_Aspergillus_domesticus
kingdom_Fungi	phylum_Basidiomycota	class_Malasseziomycetes	order_Malasseziales	family_Malasseziaceae	genus_Malassezia	species_Malassezia_vespertilionis
kingdom_Bacteria	phylum_Firmicutes	class_Bacilli	order_Bacillales	family_Paenibacillaceae	genus_Brevibacillus	species_Brevibacillus_agri
kingdom_Bacteria	phylum_Proteobacteria	class_Gammaproteobacteria	order_Enterobacterales	family_Enterobacteriaceae	genus_Leclercia	species_Leclercia_adecarboxylata
kingdom_Bacteria	phylum_Proteobacteria	class_Alphaproteobacteria	order_Sphingomonadales	family_Sphingomonadaceae	genus_Sphingomonas	species_Sphingomonas_paucimobilis
kingdom_Bacteria	phylum_Proteobacteria	class_Epsilonproteobacteria	order_Campylobacterales	family_Campylobacteraceae	genus_Campylobacter	species_Campylobacter_fetus
kingdom_Fungi	phylum_Ascomycota	class_Saccharomycetes	order_Saccharomycetales	family_Dipodascaceae	genus_Sporopachydermia	species_Sporopachydermia_lactativora
kingdom_Bacteria	phylum_Actinobacteria	class_Actinobacteria	order_Micrococcales	family_Dermacoccaceae	genus_Kytococcus	species_Kytococcus_sedentarius
kingdom_Eukaryota	phylum_Bacillariophyta	class_Bacillariophyceae	order_Naviculales	family_Naviculaceae	genus_Fistulifera	species_Fistulifera_pelliculosa
kingdom_Bacteria	phylum_Bacteroidetes	class_Flavobacteriia	order_Flavobacteriales	family_Flavobacteriaceae	genus_Flavobacterium	species_Flavobacterium_branchiophilum
kingdom_Bacteria	phylum_Proteobacteria	class_Betaproteobacteria	order_Burkholderiales	family_Oxalobacteraceae	genus_Herbaspirillum	species_Herbaspirillum_hiltneri
kingdom_Fungi	phylum_Basidiomycota	class_Ustilaginomycetes	order_Ustilaginales	family_Ustilaginaceae	genus_Tranzscheliella	species_Tranzscheliella_cf._hypodytes_YL-2017
kingdom_Bacteria	phylum_Firmicutes	class_Bacilli	order_Bacillales	family_Planococcaceae	genus_Kurthia	species_Kurthia_gibsonii
kingdom_Bacteria	phylum_Proteobacteria	class_Alphaproteobacteria	order_Rhizobiales	family_Methylobacteriaceae	genus_Methylobacterium	species_Methylobacterium_oryzae
kingdom_Fungi	phylum_Ascomycota	class_Lecanoromycetes	order_Lecanorales	family_Lecanoraceae	genus_Lecidella	species_Lecidella_euphorea
kingdom_Bacteria	phylum_Proteobacteria	class_Gammaproteobacteria	order_Enterobacterales	family_Enterobacteriaceae	genus_Enterobacter	species_Enterobacter_mori
kingdom_Bacteria	phylum_Proteobacteria	class_Gammaproteobacteria	order_Pseudomonadales	family_Pseudomonadaceae	genus_Pseudomonas	species_Pseudomonas_seleniipraecipitans
kingdom_Bacteria	phylum_Firmicutes	class_Bacilli	order_Lactobacillales	family_Streptococcaceae	genus_Streptococcus	species_Streptococcus_respiraculi
kingdom_Fungi	phylum_Ascomycota	class_Dothideomycetes	order_Pleosporales	family_Diademaceae	genus_Clathrospora	species_Clathrospora_diplospora
kingdom_Fungi	phylum_Ascomycota	class_Saccharomycetes	order_Saccharomycetales	family_Lipomycetaceae	genus_Lipomyces	species_Lipomyces_tetrasporus
kingdom_Eukaryota	phylum_Ciliophora	class_Colpodea	order_Colpodida	family_Colpodidae	genus_Bresslaua	species_Bresslaua_vorax
kingdom_Fungi	phylum_Ascomycota	class_Taphrinomycetes	order_Taphrinales	family_Protomycetaceae	genus_Protomyces	species_Protomyces_inouyei
kingdom_Fungi	phylum_Ascomycota	class_Saccharomycetes	order_Saccharomycetales	family_Phaffomycetaceae	genus_Barnettozyma	species_Barnettozyma_pratensis
kingdom_Fungi	phylum_Basidiomycota	class_Exobasidiomycetes	order_Exobasidiales	family_Exobasidiaceae	genus_Exobasidium	species_Exobasidium_rhododendri
kingdom_Fungi	phylum_Ascomycota	class_Dothideomycetes	order_Pleosporales	family_Phaeosphaeriaceae	genus_Parastagonospora	species_Parastagonospora_avenae
kingdom_Bacteria	phylum_Firmicutes	class_Bacilli	order_Bacillales	family_Bacillaceae	genus_Geobacillus	species_Geobacillus_thermoleovorans
kingdom_Eukaryota	phylum_Unknown	class_Dinophyceae	order_Gonyaulacales	family_Gonyaulacaceae	genus_Alexandrium	species_Alexandrium_minutum
kingdom_Fungi	phylum_Ascomycota	class_Saccharomycetes	order_Saccharomycetales	family_Dipodascaceae	genus_Dipodascus	species_Dipodascus_ambrosiae
kingdom_Bacteria	phylum_Proteobacteria	class_Betaproteobacteria	order_Burkholderiales	family_Burkholderiaceae	genus_Ralstonia	species_Ralstonia_insidiosa
kingdom_Fungi	phylum_Basidiomycota	class_Pucciniomycetes	order_Pucciniales	family_Pucciniaceae	genus_Puccinia	species_Puccinia_triticina
kingdom_Eukaryota	phylum_Unknown	class_Dinophyceae	order_Gonyaulacales	family_Gonyaulacaceae	genus_Alexandrium	species_Alexandrium_andersonii
kingdom_Fungi	phylum_Basidiomycota	class_Agaricomycetes	order_Agaricales	family_Tricholomataceae	genus_Resupinatus	species_Resupinatus_porosus
kingdom_Bacteria	phylum_Firmicutes	class_Bacilli	order_Bacillales	family_Bacillaceae	genus_Geobacillus	species_Geobacillus_thermodenitrificans
kingdom_Fungi	phylum_Ascomycota	class_Dothideomycetes	order_Pleosporales	family_Neohendersoniaceae	genus_Crassiparies	species_Crassiparies_quadrisporus
kingdom_Bacteria	phylum_Bacteroidetes	class_Flavobacteriia	order_Flavobacteriales	family_Weeksellaceae	genus_Elizabethkingia	species_Elizabethkingia_meningoseptica
kingdom_Eukaryota	phylum_Ciliophora	class_Oligohymenophorea	order_Hymenostomatida	family_Tetrahymenidae	genus_Tetrahymena	species_Tetrahymena_pyriformis
kingdom_Fungi	phylum_Ascomycota	class_Leotiomycetes	order_Helotiales	family_Sclerotiniaceae	genus_Botrytis	species_Botrytis_byssoidea
kingdom_Fungi	phylum_Basidiomycota	class_Tremellomycetes	order_Tremellales	family_Bulleribasidiaceae	genus_Dioszegia	species_Dioszegia_changbaiensis
kingdom_Fungi	phylum_Ascomycota	class_Dothideomycetes	order_Pleosporales	family_Leptosphaeriaceae	genus_Leptosphaeria	species_Leptosphaeria_conoidea
kingdom_Fungi	phylum_Ascomycota	class_Eurotiomycetes	order_Eurotiales	family_Aspergillaceae	genus_Aspergillus	species_Aspergillus_aculeatus
kingdom_Fungi	phylum_Ascomycota	class_Dothideomycetes	order_Pleosporales	family_Massariaceae	genus_Massaria	species_Massaria_ariae
kingdom_Bacteria	phylum_Proteobacteria	class_Betaproteobacteria	order_Burkholderiales	family_Comamonadaceae	genus_Comamonas	species_Comamonas_testosteroni
kingdom_Fungi	phylum_Basidiomycota	class_Ustilaginomycetes	order_Ustilaginales	family_Ustilaginaceae	genus_Ustilago	species_Ustilago_maydis
kingdom_Fungi	phylum_Ascomycota	class_Dothideomycetes	order_Pleosporales	family_Pleosporaceae	genus_Alternaria	species_Alternaria_infectoria
kingdom_Fungi	phylum_Ascomycota	class_Eurotiomycetes	order_Coryneliales	family_Coryneliaceae	genus_Corynelia	species_Corynelia_uberata
kingdom_Eukaryota	phylum_Bacillariophyta	class_Bacillariophyceae	order_Naviculales	family_Diadesmidaceae	genus_Luticola	species_Luticola_goeppertiana
kingdom_Eukaryota	phylum_Endomyxa	class_Unknown	order_Unknown	family_Unknown	genus_Filoreta	species_Filoreta_japonica
kingdom_Fungi	phylum_Ascomycota	class_Lecanoromycetes	order_Teloschistales	family_Teloschistaceae	genus_Calogaya	species_Calogaya_arnoldii
kingdom_Bacteria	phylum_Proteobacteria	class_Betaproteobacteria	order_Burkholderiales	family_Comamonadaceae	genus_Comamonas	species_Comamonas_terrigena
kingdom_Eukaryota	phylum_Unknown	class_Unknown	order_Ancyromonadida	family_Unknown	genus_Nutomonas	species_Nutomonas_longa
kingdom_Fungi	phylum_Ascomycota	class_Dothideomycetes	order_Pleosporales	family_Pleosporaceae	genus_Alternaria	species_Alternaria_petuchovskii
kingdom_Fungi	phylum_Basidiomycota	class_Agaricomycetes	order_Agaricales	family_Clavariaceae	genus_Hodophilus	species_Hodophilus_hymenocephalus
kingdom_Bacteria	phylum_Proteobacteria	class_Gammaproteobacteria	order_Pseudomonadales	family_Pseudomonadaceae	genus_Azotobacter	species_Azotobacter_vinelandii
kingdom_Bacteria	phylum_Proteobacteria	class_Betaproteobacteria	order_Burkholderiales	family_Alcaligenaceae	genus_Bordetella	species_Bordetella_bronchiseptica
kingdom_Fungi	phylum_Ascomycota	class_Eurotiomycetes	order_Eurotiales	family_Aspergillaceae	genus_Penicillium	species_Penicillium_janthinellum
kingdom_Fungi	phylum_Ascomycota	class_Pezizomycetes	order_Pezizales	family_Pezizaceae	genus_Peziza	species_Peziza_arvernensis
kingdom_Eukaryota	phylum_Bacillariophyta	class_Bacillariophyceae	order_Surirellales	family_Surirellaceae	genus_Surirella	species_Surirella_brebissonii
kingdom_Fungi	phylum_Basidiomycota	class_Microbotryomycetes	order_Sporidiobolales	family_Sporidiobolaceae	genus_Sporobolomyces	species_Sporobolomyces_roseus
kingdom_Fungi	phylum_Ascomycota	class_Saccharomycetes	order_Saccharomycetales	family_Debaryomycetaceae	genus_Yamadazyma	species_Yamadazyma_scolyti
kingdom_Fungi	phylum_Ascomycota	class_Sordariomycetes	order_Hypocreales	family_Cordycipitaceae	genus_Cordyceps	species_Cordyceps_tenuipes
kingdom_Eukaryota	phylum_Endomyxa	class_Ascetosporea	order_Haplosporida	family_Haplosporidiidae	genus_Haplosporidium	species_Haplosporidium_montforti
kingdom_Bacteria	phylum_Proteobacteria	class_Gammaproteobacteria	order_Nevskiales	family_Sinobacteraceae	genus_Hydrocarboniphaga	species_Hydrocarboniphaga_daqingensis
kingdom_Fungi	phylum_Ascomycota	class_Lecanoromycetes	order_Peltigerales	family_Collemataceae	genus_Leptogium	species_Leptogium_corticola
kingdom_Eukaryota	phylum_Apicomplexa	class_Aconoidasida	order_Piroplasmida	family_Babesiidae	genus_Babesia	species_Babesia_cf._divergens
kingdom_Fungi	phylum_Ascomycota	class_Sordariomycetes	order_Hypocreales	family_Clavicipitaceae	genus_Metarhizium	species_Metarhizium_viride
kingdom_Bacteria	phylum_Proteobacteria	class_Betaproteobacteria	order_Burkholderiales	family_Burkholderiaceae	genus_Paraburkholderia	species_Paraburkholderia_phytofirmans
kingdom_Eukaryota	phylum_Unknown	class_Dinophyceae	order_Gymnodiniales	family_Tovelliaceae	genus_Tovellia	species_Tovellia_paldangensis
kingdom_Eukaryota	phylum_Unknown	class_Dinophyceae	order_Thoracosphaerales	family_Thoracosphaeraceae	genus_Scrippsiella	species_Scrippsiella_acuminata
kingdom_Fungi	phylum_Ascomycota	class_Saccharomycetes	order_Saccharomycetales	family_Trichomonascaceae	genus_Wickerhamiella	species_Wickerhamiella_domercqiae
kingdom_Bacteria	phylum_Bacteroidetes	class_Bacteroidia	order_Bacteroidales	family_Tannerellaceae	genus_Parabacteroides	species_Parabacteroides_merdae
kingdom_Fungi	phylum_Ascomycota	class_Lecanoromycetes	order_Caliciales	family_Caliciaceae	genus_Diploicia	species_Diploicia_canescens
kingdom_Bacteria	phylum_Firmicutes	class_Bacilli	order_Lactobacillales	family_Lactobacillaceae	genus_Lactobacillus	species_Lactobacillus_rossiae
kingdom_Fungi	phylum_Ascomycota	class_Lecanoromycetes	order_Lecanorales	family_Parmeliaceae	genus_Parmotrema	species_Parmotrema_tinctorum
kingdom_Fungi	phylum_Ascomycota	class_Leotiomycetes	order_Helotiales	family_Helotiaceae	genus_Godronia	species_Godronia_cassandrae
kingdom_Eukaryota	phylum_Bacillariophyta	class_Bacillariophyceae	order_Naviculales	family_Proschkiniaceae	genus_Proschkinia	species_Proschkinia_cf._complanatula
kingdom_Eukaryota	phylum_Rhodophyta	class_Florideophyceae	order_Batrachospermales	family_Batrachospermaceae	genus_Montagnia	species_Montagnia_macrospora
kingdom_Bacteria	phylum_Actinobacteria	class_Actinobacteria	order_Corynebacteriales	family_Nocardiaceae	genus_Rhodococcus	species_Rhodococcus_erythropolis
kingdom_Eukaryota	phylum_Unknown	class_Choanoflagellata	order_Acanthoecida	family_Acanthoecidae	genus_Helgoeca	species_Helgoeca_nana
kingdom_Eukaryota	phylum_Apicomplexa	class_Conoidasida	order_Eucoccidiorida	family_Sarcocystidae	genus_Sarcocystis	species_Sarcocystis_gracilis
kingdom_Eukaryota	phylum_Cercozoa	class_Unknown	order_Unknown	family_Unknown	genus_Clautriavia	species_Clautriavia_biflagellata
kingdom_Bacteria	phylum_Actinobacteria	class_Actinobacteria	order_Micrococcales	family_Micrococcaceae	genus_Renibacterium	species_Renibacterium_salmoninarum
kingdom_Fungi	phylum_Ascomycota	class_Saccharomycetes	order_Saccharomycetales	family_Trichomonascaceae	genus_Wickerhamiella	species_Wickerhamiella_sorbophila
kingdom_Bacteria	phylum_Actinobacteria	class_Actinobacteria	order_Streptomycetales	family_Streptomycetaceae	genus_Streptomyces	species_Streptacidiphilus_griseoplanus
kingdom_Fungi	phylum_Ascomycota	class_Eurotiomycetes	order_Eurotiales	family_Aspergillaceae	genus_Penicillium	species_Penicillium_paxilli
kingdom_Fungi	phylum_Ascomycota	class_Eurotiomycetes	order_Eurotiales	family_Aspergillaceae	genus_Penicillium	species_Penicillium_paradoxum
kingdom_Bacteria	phylum_Actinobacteria	class_Actinobacteria	order_Catenulisporales	family_Catenulisporaceae	genus_Catenulispora	species_Catenulispora_acidiphila
kingdom_Bacteria	phylum_Firmicutes	class_Bacilli	order_Lactobacillales	family_Lactobacillaceae	genus_Lactobacillus	species_Lactobacillus_reuteri
kingdom_Bacteria	phylum_Bacteroidetes	class_Cytophagia	order_Cytophagales	family_Hymenobacteraceae	genus_Hymenobacter	species_Hymenobacter_swuensis
kingdom_Bacteria	phylum_Firmicutes	class_Bacilli	order_Lactobacillales	family_Streptococcaceae	genus_Streptococcus	species_Streptococcus_iniae
kingdom_Bacteria	phylum_Proteobacteria	class_Betaproteobacteria	order_Burkholderiales	family_Oxalobacteraceae	genus_Janthinobacterium	species_Janthinobacterium_agaricidamnosum
kingdom_Bacteria	phylum_Bacteroidetes	class_Cytophagia	order_Cytophagales	family_Hymenobacteraceae	genus_Hymenobacter	species_Hymenobacter_qilianensis
kingdom_Bacteria	phylum_Bacteroidetes	class_Bacteroidia	order_Bacteroidales	family_Prevotellaceae	genus_Prevotella	species_Prevotella_hominis
kingdom_Fungi	phylum_Ascomycota	class_Leotiomycetes	order_Erysiphales	family_Erysiphaceae	genus_Erysiphe	species_Erysiphe_necator
kingdom_Fungi	phylum_Ascomycota	class_Sordariomycetes	order_Xylariales	family_Sporocadaceae	genus_Truncatella	species_Truncatella_angustata
kingdom_Fungi	phylum_Basidiomycota	class_Tremellomycetes	order_Filobasidiales	family_Piskurozymaceae	genus_Piskurozyma	species_Piskurozyma_taiwanensis
kingdom_Fungi	phylum_Ascomycota	class_Saccharomycetes	order_Saccharomycetales	family_Pichiaceae	genus_Ogataea	species_Candida_nemodendra
kingdom_Fungi	phylum_Ascomycota	class_Saccharomycetes	order_Saccharomycetales	family_Phaffomycetaceae	genus_Phaffomyces	species_Phaffomyces_antillensis
kingdom_Fungi	phylum_Ascomycota	class_Dothideomycetes	order_Pleosporales	family_Pleosporaceae	genus_Stemphylium	species_Stemphylium_vesicarium
kingdom_Eukaryota	phylum_Tubulinea	class_Elardia	order_Euamoebida	family_Hartmannellidae	genus_Saccamoeba	species_Saccamoeba_limax
kingdom_Eukaryota	phylum_Unknown	class_Unknown	order_Ancyromonadida	family_Planomonadidae	genus_Planomonas	species_Planomonas_micra
kingdom_Eukaryota	phylum_Unknown	class_Choanoflagellata	order_Craspedida	family_Salpingoecidae	genus_Salpingoeca	species_Salpingoeca_prava
kingdom_Bacteria	phylum_Actinobacteria	class_Actinobacteria	order_Micrococcales	family_Micrococcaceae	genus_Arthrobacter	species_Arthrobacter_agilis
kingdom_Fungi	phylum_Ascomycota	class_Sordariomycetes	order_Sordariales	family_Chaetomiaceae	genus_Chaetomium	species_Chaetomium_globosum
kingdom_Eukaryota	phylum_Apicomplexa	class_Conoidasida	order_Eucoccidiorida	family_Calyptosporidae	genus_Calyptospora	species_Calyptospora_gonzaguensis
kingdom_Fungi	phylum_Ascomycota	class_Saccharomycetes	order_Saccharomycetales	family_Trigonopsidaceae	genus_Trigonopsis	species_Trigonopsis_cantarellii
kingdom_Eukaryota	phylum_Apicomplexa	class_Conoidasida	order_Eucoccidiorida	family_Eimeriidae	genus_Eimeria	species_Eimeria_necatrix
kingdom_Eukaryota	phylum_Unknown	class_Dinophyceae	order_Prorocentrales	family_Prorocentraceae	genus_Prorocentrum	species_Prorocentrum_concavum
kingdom_Eukaryota	phylum_Tubulinea	class_Elardia	order_Euamoebida	family_Amoebidae	genus_Amoeba	species_Amoeba_leningradensis
kingdom_Fungi	phylum_Ascomycota	class_Lecanoromycetes	order_Lecanorales	family_Parmeliaceae	genus_Parmotrema	species_Parmotrema_austrosinense
kingdom_Eukaryota	phylum_Rhodophyta	class_Bangiophyceae	order_Bangiales	family_Bangiaceae	genus_Pyropia	species_Pyropia_gardneri
kingdom_Eukaryota	phylum_Bacillariophyta	class_Fragilariophyceae	order_Thalassionemales	family_Thalassionemataceae	genus_Thalassionema	species_Thalassionema_bacillare
kingdom_Eukaryota	phylum_Ciliophora	class_Oligohymenophorea	order_Apostomatida	family_Foettingeriidae	genus_Hyalophysa	species_Hyalophysa_chattoni
kingdom_Eukaryota	phylum_Unknown	class_Chrysophyceae	order_Chromulinales	family_Paraphysomonadaceae	genus_Paraphysomonas	species_Paraphysomonas_solis
kingdom_Fungi	phylum_Ascomycota	class_Eurotiomycetes	order_Chaetothyriales	family_Herpotrichiellaceae	genus_Fonsecaea	species_Fonsecaea_erecta
kingdom_Eukaryota	phylum_Apicomplexa	class_Conoidasida	order_Eucoccidiorida	family_Cryptosporidiidae	genus_Cryptosporidium	species_Cryptosporidium_cf._molnari
kingdom_Bacteria	phylum_Firmicutes	class_Bacilli	order_Bacillales	family_Bacillaceae	genus_Bacillus	species_Bacillus_altitudinis
kingdom_Eukaryota	phylum_Unknown	class_Bolidophyceae	order_Parmales	family_Triparmaceae	genus_Triparma	species_Triparma_pacifica
kingdom_Fungi	phylum_Ascomycota	class_Dothideomycetes	order_Cladosporiales	family_Cladosporiaceae	genus_Cladosporium	species_Cladosporium_colocasiae
kingdom_Fungi	phylum_Ascomycota	class_Sordariomycetes	order_Hypocreales	family_Nectriaceae	genus_Fusarium	species_Fusarium_verticillioides
kingdom_Fungi	phylum_Ascomycota	class_Sordariomycetes	order_Hypocreales	family_Nectriaceae	genus_Calonectria	species_Calonectria_ilicicola
kingdom_Fungi	phylum_Ascomycota	class_Dothideomycetes	order_Cladosporiales	family_Cladosporiaceae	genus_Cladosporium	species_Cladosporium_minusculum
kingdom_Fungi	phylum_Ascomycota	class_Dothideomycetes	order_Cladosporiales	family_Cladosporiaceae	genus_Cladosporium	species_Cladosporium_variabile
kingdom_Fungi	phylum_Ascomycota	class_Dothideomycetes	order_Cladosporiales	family_Cladosporiaceae	genus_Cladosporium	species_Cladosporium_uredinicola
kingdom_Fungi	phylum_Ascomycota	class_Lecanoromycetes	order_Caliciales	family_Physciaceae	genus_Phaeophyscia	species_Phaeophyscia_hispidula
kingdom_Fungi	phylum_Basidiomycota	class_Agaricomycetes	order_Agaricales	family_Strophariaceae	genus_Hypholoma	species_Hypholoma_radicosum
kingdom_Fungi	phylum_Ascomycota	class_Dothideomycetes	order_Cladosporiales	family_Cladosporiaceae	genus_Cladosporium	species_Cladosporium_subinflatum
kingdom_Fungi	phylum_Ascomycota	class_Dothideomycetes	order_Cladosporiales	family_Cladosporiaceae	genus_Cladosporium	species_Cladosporium_tenellum
kingdom_Fungi	phylum_Ascomycota	class_Dothideomycetes	order_Mycosphaerellales	family_Mycosphaerellaceae	genus_Phaeophleospora	species_Phaeophleospora_eugeniicola
kingdom_Bacteria	phylum_Actinobacteria	class_Actinobacteria	order_Micrococcales	family_Micrococcaceae	genus_Kocuria	species_Kocuria_salsicia
kingdom_Fungi	phylum_Ascomycota	class_Dothideomycetes	order_Pleosporales	family_Didymellaceae	genus_Boeremia	species_Boeremia_exigua
kingdom_Fungi	phylum_Ascomycota	class_Dothideomycetes	order_Cladosporiales	family_Cladosporiaceae	genus_Cladosporium	species_Cladosporium_phaenocomae
kingdom_Fungi	phylum_Ascomycota	class_Eurotiomycetes	order_Eurotiales	family_Aspergillaceae	genus_Penicillium	species_Penicillium_hispanicum
kingdom_Fungi	phylum_Ascomycota	class_Dothideomycetes	order_Cladosporiales	family_Cladosporiaceae	genus_Cladosporium	species_Cladosporium_aphidis
kingdom_Fungi	phylum_Ascomycota	class_Dothideomycetes	order_Pleosporales	family_Didymellaceae	genus_Didymella	species_Didymella_exigua
kingdom_Fungi	phylum_Ascomycota	class_Dothideomycetes	order_Cladosporiales	family_Cladosporiaceae	genus_Cladosporium	species_Cladosporium_allicinum
kingdom_Fungi	phylum_Ascomycota	class_Dothideomycetes	order_Cladosporiales	family_Cladosporiaceae	genus_Cladosporium	species_Cladosporium_anthropophilum
kingdom_Bacteria	phylum_Firmicutes	class_Bacilli	order_Lactobacillales	family_Lactobacillaceae	genus_Lactobacillus	species_Lactobacillus_brevis
kingdom_Eukaryota	phylum_Fornicata	class_Unknown	order_Diplomonadida	family_Hexamitidae	genus_Giardia	species_Giardia_intestinalis
kingdom_Bacteria	phylum_Firmicutes	class_Bacilli	order_Bacillales	family_Staphylococcaceae	genus_Staphylococcus	species_Staphylococcus_saccharolyticus
kingdom_Orthornavirae	phylum_Kitrinoviricota	class_Alsuviricetes	order_Martellivirales	family_Togaviridae	genus_Alphavirus	species_Chikungunya_virus
kingdom_Bacteria	phylum_Proteobacteria	class_Alphaproteobacteria	order_Caulobacterales	family_Caulobacteraceae	genus_Brevundimonas	species_Brevundimonas_vesicularis
kingdom_Bacteria	phylum_Proteobacteria	class_Gammaproteobacteria	order_Pseudomonadales	family_Moraxellaceae	genus_Acinetobacter	species_Acinetobacter_pittii
kingdom_Bacteria	phylum_Cyanobacteria	class_Unknown	order_Nostocales	family_Nostocaceae	genus_Nostoc	species_Nostoc_punctiforme
kingdom_Bacteria	phylum_Cyanobacteria	class_Unknown	order_Nostocales	family_Nostocaceae	genus_Anabaena	species_Anabaena_bergii
kingdom_Bacteria	phylum_Cyanobacteria	class_Unknown	order_Chroococcales	family_Chroococcaceae	genus_Chroogloeocystis	species_Chroogloeocystis_siderophila
kingdom_Bacteria	phylum_Cyanobacteria	class_Unknown	order_Nostocales	family_Scytonemataceae	genus_Brasilonema	species_Brasilonema_bromeliae
kingdom_Bacteria	phylum_Actinobacteria	class_Actinobacteria	order_Geodermatophilales	family_Geodermatophilaceae	genus_Modestobacter	species_Modestobacter_marinus
kingdom_Eukaryota	phylum_Bacillariophyta	class_Bacillariophyceae	order_Naviculales	family_Naviculaceae	genus_Navicula	species_Navicula_cincta
kingdom_Eukaryota	phylum_Ciliophora	class_Litostomatea	order_Pleurostomatida	family_Protolitonotidae	genus_Protolitonotus	species_Protolitonotus_magnus
kingdom_Bacteria	phylum_Cyanobacteria	class_Unknown	order_Chroococcidiopsidales	family_Chroococcidiopsidaceae	genus_Aliterella	species_Aliterella_chasmolithica
kingdom_Eukaryota	phylum_Unknown	class_Dinophyceae	order_Peridiniales	family_Ostreopsidaceae	genus_Ostreopsis	species_Ostreopsis_mascarenensis
kingdom_Bacteria	phylum_Proteobacteria	class_Betaproteobacteria	order_Burkholderiales	family_Oxalobacteraceae	genus_Herbaspirillum	species_Herbaspirillum_seropedicae
kingdom_Fungi	phylum_Ascomycota	class_Eurotiomycetes	order_Chaetothyriales	family_Herpotrichiellaceae	genus_Exophiala	species_Exophiala_lecanii-corni
kingdom_Bacteria	phylum_Proteobacteria	class_Alphaproteobacteria	order_Rhodospirillales	family_Acetobacteraceae	genus_Acetobacter	species_Acetobacter_orientalis
kingdom_Bacteria	phylum_Firmicutes	class_Bacilli	order_Lactobacillales	family_Leuconostocaceae	genus_Leuconostoc	species_Leuconostoc_pseudomesenteroides
kingdom_Fungi	phylum_Basidiomycota	class_Ustilaginomycetes	order_Ustilaginales	family_Ustilaginaceae	genus_Anthracocystis	species_Anthracocystis_flocculosa
kingdom_Bacteria	phylum_Proteobacteria	class_Alphaproteobacteria	order_Sphingomonadales	family_Sphingomonadaceae	genus_Blastomonas	species_Blastomonas_natatoria
kingdom_Fungi	phylum_Basidiomycota	class_Agaricomycetes	order_Agaricales	family_Fistulinaceae	genus_Fistulina	species_Fistulina_hepatica
kingdom_Fungi	phylum_Basidiomycota	class_Agaricomycetes	order_Agaricales	family_Tricholomataceae	genus_Tricholoma	species_Tricholoma_caligatum
kingdom_Bacteria	phylum_Proteobacteria	class_Alphaproteobacteria	order_Sphingomonadales	family_Sphingomonadaceae	genus_Sphingobium	species_Sphingobium_chungbukense
kingdom_Fungi	phylum_Ascomycota	class_Lecanoromycetes	order_Lecanorales	family_Ramalinaceae	genus_Ramalina	species_Ramalina_panizzei
kingdom_Bacteria	phylum_Proteobacteria	class_Betaproteobacteria	order_Burkholderiales	family_Comamonadaceae	genus_Comamonas	species_Comamonas_koreensis
kingdom_Bacteria	phylum_Bacteroidetes	class_Cytophagia	order_Cytophagales	family_Hymenobacteraceae	genus_Hymenobacter	species_Hymenobacter_norwichensis
kingdom_Bacteria	phylum_Proteobacteria	class_Alphaproteobacteria	order_Rhizobiales	family_Methylobacteriaceae	genus_Methylobacterium	species_Methylobacterium_aquaticum
kingdom_Bacteria	phylum_Bacteroidetes	class_Flavobacteriia	order_Flavobacteriales	family_Weeksellaceae	genus_Chryseobacterium	species_Chryseobacterium_taklimakanense
kingdom_Bacteria	phylum_Armatimonadetes	class_Fimbriimonadia	order_Fimbriimonadales	family_Fimbriimonadaceae	genus_Fimbriimonas	species_Fimbriimonas_ginsengisoli
kingdom_Fungi	phylum_Ascomycota	class_Sordariomycetes	order_Ophiostomatales	family_Ophiostomataceae	genus_Leptographium	species_Leptographium_flavum
kingdom_Orthornavirae	phylum_Kitrinoviricota	class_Alsuviricetes	order_Tymovirales	family_Betaflexiviridae	genus_Capillovirus	species_Cherry_virus_A
kingdom_Eukaryota	phylum_Unknown	class_Dinophyceae	order_Peridiniales	family_Ostreopsidaceae	genus_Ostreopsis	species_Ostreopsis_cf._siamensis
kingdom_Eukaryota	phylum_Evosea	class_Variosea	order_Unknown	family_Flamellidae	genus_Flamella	species_Flamella_arnhemensis
kingdom_Bacteria	phylum_Firmicutes	class_Clostridia	order_Clostridiales	family_Ruminococcaceae	genus_Ethanoligenens	species_Ethanoligenens_harbinense
kingdom_Eukaryota	phylum_Unknown	class_Bigyra	order_Unknown	family_Placidida	genus_Suigetsumonas	species_Suigetsumonas_clinomigrationis
kingdom_Bacteria	phylum_Proteobacteria	class_Alphaproteobacteria	order_Sphingomonadales	family_Sphingomonadaceae	genus_Sphingomonas	species_Sphingomonas_rhizophila
kingdom_Bacteria	phylum_Proteobacteria	class_Gammaproteobacteria	order_Pasteurellales	family_Pasteurellaceae	genus_Avibacterium	species_Avibacterium_volantium
kingdom_Bacteria	phylum_Actinobacteria	class_Actinobacteria	order_Streptomycetales	family_Streptomycetaceae	genus_Streptomyces	species_Streptomyces_actuosus
kingdom_Bacteria	phylum_Actinobacteria	class_Actinobacteria	order_Streptomycetales	family_Streptomycetaceae	genus_Streptomyces	species_Streptomyces_albus
kingdom_Bacteria	phylum_Actinobacteria	class_Actinobacteria	order_Streptomycetales	family_Streptomycetaceae	genus_Streptomyces	species_Streptomyces_clavuligerus
kingdom_Bacteria	phylum_Actinobacteria	class_Actinobacteria	order_Streptomycetales	family_Streptomycetaceae	genus_Streptomyces	species_Streptomyces_fradiae
kingdom_Bacteria	phylum_Actinobacteria	class_Actinobacteria	order_Streptomycetales	family_Streptomycetaceae	genus_Streptomyces	species_Streptomyces_nigrescens
kingdom_Eukaryota	phylum_Apicomplexa	class_Conoidasida	order_Eucoccidiorida	family_Eimeriidae	genus_Eimeria	species_Eimeria_acervulina
kingdom_Eukaryota	phylum_Apicomplexa	class_Conoidasida	order_Eucoccidiorida	family_Eimeriidae	genus_Eimeria	species_Eimeria_tenella
kingdom_Eukaryota	phylum_Apicomplexa	class_Conoidasida	order_Eucoccidiorida	family_Eimeriidae	genus_Eimeria	species_Eimeria_maxima
kingdom_Eukaryota	phylum_Apicomplexa	class_Aconoidasida	order_Haemosporida	family_Plasmodiidae	genus_Plasmodium	species_Plasmodium_knowlesi
kingdom_Fungi	phylum_Ascomycota	class_Saccharomycetes	order_Saccharomycetales	family_Metschnikowiaceae	genus_Metschnikowia	species_Metschnikowia_zobellii
kingdom_Bacteria	phylum_Tenericutes	class_Mollicutes	order_Mycoplasmatales	family_Mycoplasmataceae	genus_Mycoplasma	species_Mycoplasma_bovis
kingdom_Eukaryota	phylum_Cercozoa	class_Chlorarachniophyceae	order_Unknown	family_Unknown	genus_Chlorarachnion	species_Chlorarachnion_reptans
kingdom_Eukaryota	phylum_Rhodophyta	class_Florideophyceae	order_Gelidiales	family_Pterocladiaceae	genus_Pterocladia	species_Pterocladia_lucida
kingdom_Bacteria	phylum_Proteobacteria	class_Gammaproteobacteria	order_Thiotrichales	family_Thiotrichaceae	genus_Thioploca	species_Thioploca_ingrica
kingdom_Fungi	phylum_Ascomycota	class_Saccharomycetes	order_Saccharomycetales	family_Saccharomycopsidaceae	genus_Saccharomycopsis	species_Saccharomycopsis_malanga
kingdom_Eukaryota	phylum_Apicomplexa	class_Conoidasida	order_Eucoccidiorida	family_Eimeriidae	genus_Eimeria	species_Eimeria_mitis
kingdom_Fungi	phylum_Ascomycota	class_Sordariomycetes	order_Ophiostomatales	family_Ophiostomataceae	genus_Subbaromyces	species_Subbaromyces_splendens
kingdom_Fungi	phylum_Ascomycota	class_Sordariomycetes	order_Sordariales	family_Lasiosphaeriaceae	genus_Ascovaginospora	species_Ascovaginospora_stellipala
kingdom_Fungi	phylum_Basidiomycota	class_Tremellomycetes	order_Tremellales	family_Tremellaceae	genus_Tremella	species_Tremella_fuciformis
kingdom_Bacteria	phylum_Actinobacteria	class_Actinobacteria	order_Streptomycetales	family_Streptomycetaceae	genus_Streptomyces	species_Streptomyces_lavenduligriseus
kingdom_Bacteria	phylum_Actinobacteria	class_Actinobacteria	order_Streptomycetales	family_Streptomycetaceae	genus_Streptomyces	species_Streptomyces_californicus
kingdom_Eukaryota	phylum_Cercozoa	class_Chlorarachniophyceae	order_Unknown	family_Unknown	genus_Gymnochlora	species_Gymnochlora_stellata
kingdom_Bacteria	phylum_Actinobacteria	class_Actinobacteria	order_Propionibacteriales	family_Nocardioidaceae	genus_Micropruina	species_Micropruina_glycogenica
kingdom_Fungi	phylum_Ascomycota	class_Lecanoromycetes	order_Lecanorales	family_Parmeliaceae	genus_Platismatia	species_Platismatia_glauca
kingdom_Fungi	phylum_Ascomycota	class_Lecanoromycetes	order_Pertusariales	family_Icmadophilaceae	genus_Dibaeis	species_Dibaeis_baeomyces
kingdom_Eukaryota	phylum_Apicomplexa	class_Aconoidasida	order_Haemosporida	family_Plasmodiidae	genus_Plasmodium	species_Plasmodium_relictum
kingdom_Eukaryota	phylum_Unknown	class_Oomycota	order_Saprolegniales	family_Saprolegniaceae	genus_Aphanomyces	species_Aphanomyces_laevis
kingdom_Bacteria	phylum_Proteobacteria	class_Gammaproteobacteria	order_Enterobacterales	family_Yersiniaceae	genus_Serratia	species_Serratia_symbiotica
kingdom_Bacteria	phylum_Proteobacteria	class_Alphaproteobacteria	order_Sphingomonadales	family_Sphingomonadaceae	genus_Sphingomonas	species_Sphingomonas_wittichii
kingdom_Eukaryota	phylum_Rhodophyta	class_Florideophyceae	order_Gracilariales	family_Gracilariaceae	genus_Gracilariopsis	species_Gracilariopsis_longissima
kingdom_Fungi	phylum_Ascomycota	class_Lecanoromycetes	order_Lecanorales	family_Cladoniaceae	genus_Cladonia	species_Cladonia_squamosa
kingdom_Fungi	phylum_Ascomycota	class_Dothideomycetes	order_Mycosphaerellales	family_Mycosphaerellaceae	genus_Septoria	species_Septoria_linicola
kingdom_Orthornavirae	phylum_Kitrinoviricota	class_Tolucaviricetes	order_Tolivirales	family_Luteoviridae	genus_Polerovirus	species_Cereal_yellow_dwarf_virus_RPS
kingdom_Fungi	phylum_Ascomycota	class_Leotiomycetes	order_Helotiales	family_Chlorociboriaceae	genus_Chlorociboria	species_Chlorociboria_argentinensis
kingdom_Bacteria	phylum_Deinococcus-Thermus	class_Deinococci	order_Deinococcales	family_Deinococcaceae	genus_Deinococcus	species_Deinococcus_aquaticus
kingdom_Eukaryota	phylum_Unknown	class_Unknown	order_Unknown	family_Colpodellaceae	genus_Voromonas	species_Voromonas_pontica
kingdom_Shotokuvirae	phylum_Cossaviricota	class_Papovaviricetes	order_Zurhausenvirales	family_Papillomaviridae	genus_Alphapapillomavirus	species_Alphapapillomavirus_9
kingdom_Eukaryota	phylum_Evosea	class_Unknown	order_Mastigamoebida	family_Entamoebidae	genus_Entamoeba	species_Entamoeba_invadens
kingdom_Bacteria	phylum_Actinobacteria	class_Actinobacteria	order_Micrococcales	family_Micrococcaceae	genus_Kocuria	species_Kocuria_turfanensis
kingdom_Bacteria	phylum_Actinobacteria	class_Actinobacteria	order_Propionibacteriales	family_Nocardioidaceae	genus_Nocardioides	species_Nocardioides_daphniae
kingdom_Eukaryota	phylum_Unknown	class_Oomycota	order_Peronosporales	family_Peronosporaceae	genus_Phytophthora	species_Phytophthora_infestans
kingdom_Fungi	phylum_Ascomycota	class_Sordariomycetes	order_Xylariales	family_Xylariaceae	genus_Durotheca	species_Durotheca_rogersii
kingdom_Fungi	phylum_Ascomycota	class_Lecanoromycetes	order_Teloschistales	family_Teloschistaceae	genus_Teloschistes	species_Teloschistes_flavicans
kingdom_Eukaryota	phylum_Unknown	class_Unknown	order_Unknown	family_Apusomonadidae	genus_Thecamonas	species_Thecamonas_trahens
kingdom_Fungi	phylum_Basidiomycota	class_Agaricomycetes	order_Agaricales	family_Tricholomataceae	genus_Laccaria	species_Laccaria_bicolor
kingdom_Bacteria	phylum_Actinobacteria	class_Actinobacteria	order_Streptomycetales	family_Streptomycetaceae	genus_Streptomyces	species_Streptomyces_gilvosporeus
kingdom_Eukaryota	phylum_Unknown	class_Cryptophyceae	order_Cryptomonadales	family_Cryptomonadaceae	genus_Plagioselmis	species_Plagioselmis_nannoplanctica
kingdom_Eukaryota	phylum_Unknown	class_Oomycota	order_Peronosporales	family_Peronosporaceae	genus_Phytophthora	species_Phytophthora_plurivora
kingdom_Bacteria	phylum_Firmicutes	class_Clostridia	order_Thermoanaerobacterales	family_Thermoanaerobacteraceae	genus_Thermanaeromonas	species_Thermanaeromonas_toyohensis
kingdom_Fungi	phylum_Ascomycota	class_Saccharomycetes	order_Saccharomycetales	family_Saccharomycetaceae	genus_Eremothecium	species_Eremothecium_cymbalariae
kingdom_Eukaryota	phylum_Euglenozoa	class_Kinetoplastea	order_Trypanosomatida	family_Trypanosomatidae	genus_Trypanosoma	species_Trypanosoma_vivax
kingdom_Fungi	phylum_Ascomycota	class_Eurotiomycetes	order_Eurotiales	family_Aspergillaceae	genus_Aspergillus	species_Aspergillus_luchuensis
kingdom_Fungi	phylum_Ascomycota	class_Saccharomycetes	order_Saccharomycetales	family_Saccharomycetaceae	genus_Kazachstania	species_Kazachstania_africana
kingdom_Eukaryota	phylum_Evosea	class_Unknown	order_Unknown	family_Unknown	genus_Rhizomastix	species_Rhizomastix_libera
kingdom_Fungi	phylum_Ascomycota	class_Eurotiomycetes	order_Verrucariales	family_Verrucariaceae	genus_Endocarpon	species_Endocarpon_pusillum
kingdom_Fungi	phylum_Ascomycota	class_Sordariomycetes	order_Togniniales	family_Togniniaceae	genus_Phaeoacremonium	species_Phaeoacremonium_minimum
kingdom_Fungi	phylum_Ascomycota	class_Sordariomycetes	order_Hypocreales	family_Hypocreaceae	genus_Trichoderma	species_Trichoderma_virens
kingdom_Bacteria	phylum_Proteobacteria	class_Alphaproteobacteria	order_Rhodobacterales	family_Rhodobacteraceae	genus_Defluviimonas	species_Defluviimonas_alba
kingdom_Fungi	phylum_Basidiomycota	class_Exobasidiomycetes	order_Ceraceosorales	family_Ceraceosoraceae	genus_Ceraceosorus	species_Ceraceosorus_guamensis
kingdom_Fungi	phylum_Ascomycota	class_Eurotiomycetes	order_Eurotiales	family_Aspergillaceae	genus_Penicillium	species_Penicillium_pulvis
kingdom_Bacteria	phylum_Actinobacteria	class_Actinobacteria	order_Pseudonocardiales	family_Pseudonocardiaceae	genus_Lentzea	species_Lentzea_guizhouensis
kingdom_Eukaryota	phylum_Apicomplexa	class_Conoidasida	order_Eucoccidiorida	family_Eimeriidae	genus_Eimeria	species_Eimeria_ferrisi
kingdom_Bacteria	phylum_Proteobacteria	class_Betaproteobacteria	order_Burkholderiales	family_Alcaligenaceae	genus_Orrella	species_Orrella_dioscoreae
kingdom_Fungi	phylum_Ascomycota	class_Saccharomycetes	order_Saccharomycetales	family_Debaryomycetaceae	genus_Debaryomyces	species_Debaryomyces_udenii
kingdom_Eukaryota	phylum_Rhodophyta	class_Florideophyceae	order_Rhodymeniales	family_Rhodymeniaceae	genus_Erythrocolon	species_Erythrocolon_podagricum
kingdom_Bacteria	phylum_Proteobacteria	class_Gammaproteobacteria	order_Oceanospirillales	family_Halomonadaceae	genus_Halomonas	species_Halomonas_cupida
kingdom_Eukaryota	phylum_Unknown	class_Xanthophyceae	order_Tribonematales	family_Tribonemataceae	genus_Tribonema	species_Tribonema_marinum
kingdom_Fungi	phylum_Ascomycota	class_Sordariomycetes	order_Hypocreales	family_Clavicipitaceae	genus_Epichloe	species_Epichloe_bromicola
kingdom_Eukaryota	phylum_Unknown	class_Eustigmatophyceae	order_Eustigmatales	family_Monodopsidaceae	genus_Nannochloropsis	species_Nannochloropsis_oceanica
kingdom_Fungi	phylum_Basidiomycota	class_Agaricomycetes	order_Agaricales	family_Inocybaceae	genus_Inocybe	species_Inocybe_relicina
kingdom_Eukaryota	phylum_Bacillariophyta	class_Bacillariophyceae	order_Bacillariales	family_Bacillariaceae	genus_Nitzschia	species_Nitzschia_palea
kingdom_Bacteria	phylum_Proteobacteria	class_Alphaproteobacteria	order_Rhodobacterales	family_Hyphomonadaceae	genus_Hirschia	species_Hirschia_baltica
kingdom_Fungi	phylum_Ascomycota	class_Dothideomycetes	order_Mycosphaerellales	family_Teratosphaeriaceae	genus_Baudoinia	species_Baudoinia_panamericana
kingdom_Fungi	phylum_Ascomycota	class_Sordariomycetes	order_Hypocreales	family_Clavicipitaceae	genus_Metarhizium	species_Metarhizium_granulomatis
kingdom_Eukaryota	phylum_Unknown	class_Dinophyceae	order_Peridiniales	family_Protoperidiniaceae	genus_Protoperidinium	species_Protoperidinium_monovelum
kingdom_Eukaryota	phylum_Ciliophora	class_Oligohymenophorea	order_Philasterida	family_Philasteridae	genus_Philaster	species_Philaster_apodigitiformis
kingdom_Shotokuvirae	phylum_Cossaviricota	class_Papovaviricetes	order_Sepolyvirales	family_Polyomaviridae	genus_Betapolyomavirus	species_Macaca_mulatta_polyomavirus_1
kingdom_Fungi	phylum_Ascomycota	class_Leotiomycetes	order_Phacidiales	family_Tympanidaceae	genus_Claussenomyces	species_Claussenomyces_cf._hydnicola_H.B._9975
kingdom_Fungi	phylum_Basidiomycota	class_Agaricomycetes	order_Agaricales	family_Pleurotaceae	genus_Pleurotus	species_Pleurotus_ostreatus
kingdom_Eukaryota	phylum_Evosea	class_Eumycetozoa	order_Dictyosteliales	family_Dictyosteliaceae	genus_Dictyostelium	species_Dictyostelium_purpureum
kingdom_Bacteria	phylum_Proteobacteria	class_Deltaproteobacteria	order_Myxococcales	family_Archangiaceae	genus_Archangium	species_Archangium_minus
kingdom_Bacteria	phylum_Firmicutes	class_Clostridia	order_Clostridiales	family_Clostridiaceae	genus_Clostridium	species_Clostridium_gasigenes
kingdom_Fungi	phylum_Ascomycota	class_Sordariomycetes	order_Hypocreales	family_Bionectriaceae	genus_Geosmithia	species_Geosmithia_morbida
kingdom_Eukaryota	phylum_Unknown	class_Oomycota	order_Peronosporales	family_Peronosporaceae	genus_Phytophthora	species_Phytophthora_agathidicida
kingdom_Bacteria	phylum_Proteobacteria	class_Betaproteobacteria	order_Rhodocyclales	family_Rhodocyclaceae	genus_Oryzomicrobium	species_Oryzomicrobium_terrae
kingdom_Eukaryota	phylum_Bacillariophyta	class_Fragilariophyceae	order_Fragilariales	family_Fragilariaceae	genus_Serratifera	species_Serratifera_sourniae
kingdom_Bacteria	phylum_Actinobacteria	class_Actinobacteria	order_Propionibacteriales	family_Propionibacteriaceae	genus_Acidipropionibacterium	species_Acidipropionibacterium_jensenii
kingdom_Fungi	phylum_Ascomycota	class_Saccharomycetes	order_Saccharomycetales	family_Saccharomycetaceae	genus_Saccharomyces	species_Saccharomyces_bayanus
kingdom_Fungi	phylum_Ascomycota	class_Dothideomycetes	order_Mycosphaerellales	family_Mycosphaerellaceae	genus_Passalora	species_Passalora_fulva
kingdom_Eukaryota	phylum_Apicomplexa	class_Conoidasida	order_Eucoccidiorida	family_Sarcocystidae	genus_Sarcocystis	species_Sarcocystis_muris
kingdom_Eukaryota	phylum_Evosea	class_Eumycetozoa	order_Acytosteliales	family_Acytosteliaceae	genus_Heterostelium	species_Heterostelium_pallidum
kingdom_Fungi	phylum_Ascomycota	class_Lecanoromycetes	order_Lecanorales	family_Cladoniaceae	genus_Cladonia	species_Cladonia_grayi
kingdom_Eukaryota	phylum_Endomyxa	class_Ascetosporea	order_Haplosporida	family_Haplosporidiidae	genus_Haplosporidium	species_Haplosporidium_nelsoni
kingdom_Eukaryota	phylum_Rhodophyta	class_Florideophyceae	order_Gracilariales	family_Gracilariaceae	genus_Curdiea	species_Curdiea_flabellata
kingdom_Bacteria	phylum_Proteobacteria	class_Gammaproteobacteria	order_Pseudomonadales	family_Moraxellaceae	genus_Moraxella	species_Moraxella_atlantae
kingdom_Fungi	phylum_Ascomycota	class_Saccharomycetes	order_Saccharomycetales	family_Saccharomycetaceae	genus_Kazachstania	species_Kazachstania_exigua
kingdom_Eukaryota	phylum_Unknown	class_Chrysophyceae	order_Chromulinales	family_Paraphysomonadaceae	genus_Paraphysomonas	species_Paraphysomonas_imperforata
kingdom_Eukaryota	phylum_Rhodophyta	class_Rhodellophyceae	order_Glaucosphaerales	family_Glaucosphaeraceae	genus_Glaucosphaera	species_Glaucosphaera_vacuolata
kingdom_Fungi	phylum_Ascomycota	class_Pezizomycetes	order_Pezizales	family_Tuberaceae	genus_Tuber	species_Tuber_melanosporum
kingdom_Fungi	phylum_Ascomycota	class_Saccharomycetes	order_Saccharomycetales	family_Cephaloascaceae	genus_Cephaloascus	species_Cephaloascus_albidus
kingdom_Fungi	phylum_Ascomycota	class_Pezizomycetes	order_Pezizales	family_Pezizaceae	genus_Boudiera	species_Boudiera_acanthospora
kingdom_Fungi	phylum_Ascomycota	class_Leotiomycetes	order_Helotiales	family_Lachnaceae	genus_Lachnum	species_Lachnum_virgineum
kingdom_Fungi	phylum_Ascomycota	class_Sordariomycetes	order_Ophiostomatales	family_Ophiostomataceae	genus_Grosmannia	species_Grosmannia_europhioides
kingdom_Fungi	phylum_Ascomycota	class_Taphrinomycetes	order_Taphrinales	family_Taphrinaceae	genus_Taphrina	species_Taphrina_robinsoniana
kingdom_Eukaryota	phylum_Euglenozoa	class_Euglenida	order_Rhabdomonadales	family_Distigmidae	genus_Distigma	species_Distigma_proteus
kingdom_Fungi	phylum_Ascomycota	class_Lecanoromycetes	order_Lecanorales	family_Parmeliaceae	genus_Xanthoparmelia	species_Xanthoparmelia_conspersa
kingdom_Bacteria	phylum_Proteobacteria	class_Betaproteobacteria	order_Burkholderiales	family_Burkholderiaceae	genus_Paraburkholderia	species_Paraburkholderia_fungorum
kingdom_Fungi	phylum_Ascomycota	class_Pezizomycetes	order_Pezizales	family_Pezizaceae	genus_Peziza	species_Peziza_michelii
kingdom_Fungi	phylum_Ascomycota	class_Sordariomycetes	order_Hypocreales	family_Cordycipitaceae	genus_Beauveria	species_Beauveria_bassiana
kingdom_Orthornavirae	phylum_Negarnaviricota	class_Monjiviricetes	order_Mononegavirales	family_Filoviridae	genus_Ebolavirus	species_Sudan_ebolavirus
kingdom_Eukaryota	phylum_Fornicata	class_Unknown	order_Unknown	family_Unknown	genus_Carpediemonas	species_Carpediemonas_membranifera
kingdom_Eukaryota	phylum_Euglenozoa	class_Euglenida	order_Euglenales	family_Euglenaceae	genus_Monomorphina	species_Monomorphina_pyrum
kingdom_Eukaryota	phylum_Bacillariophyta	class_Bacillariophyceae	order_Cymbellales	family_Cymbellaceae	genus_Encyonema	species_Encyonema_triangulatum
kingdom_Fungi	phylum_Ascomycota	class_Lecanoromycetes	order_Leprocaulales	family_Leprocaulaceae	genus_Speerschneidera	species_Speerschneidera_euploca
kingdom_Eukaryota	phylum_Unknown	class_Dinophyceae	order_Gymnodiniales	family_Gymnodiniaceae	genus_Polykrikos	species_Polykrikos_cf._schwartzii
kingdom_Eukaryota	phylum_Unknown	class_Bigyra	order_Bicosoecida	family_Bicosoecidae	genus_Bicosoeca	species_Bicosoeca_vacillans
kingdom_Eukaryota	phylum_Apicomplexa	class_Conoidasida	order_Eucoccidiorida	family_Hepatozoidae	genus_Hepatozoon	species_Hepatozoon_felis
kingdom_Eukaryota	phylum_Apicomplexa	class_Aconoidasida	order_Piroplasmida	family_Theileriidae	genus_Theileria	species_Theileria_parva
kingdom_Fungi	phylum_Ascomycota	class_Dothideomycetes	order_Myriangiales	family_Elsinoaceae	genus_Elsinoe	species_Elsinoe_phaseoli
kingdom_Eukaryota	phylum_Parabasalia	class_Unknown	order_Trichonymphida	family_Teranymphidae	genus_Eucomonympha	species_Eucomonympha_imla
kingdom_Eukaryota	phylum_Bacillariophyta	class_Coscinodiscophyceae	order_Chaetocerotales	family_Chaetocerotaceae	genus_Chaetoceros	species_Chaetoceros_diversus
kingdom_Eukaryota	phylum_Unknown	class_Dinophyceae	order_Gonyaulacales	family_Goniodomataceae	genus_Gambierdiscus	species_Gambierdiscus_polynesiensis
kingdom_Eukaryota	phylum_Tubulinea	class_Corycida	order_Unknown	family_Microchlamyiidae	genus_Spumochlamys	species_Spumochlamys_bryora
kingdom_Eukaryota	phylum_Evosea	class_Eumycetozoa	order_Physariida	family_Physaraceae	genus_Badhamia	species_Badhamia_melanospora
kingdom_Fungi	phylum_Basidiomycota	class_Pucciniomycetes	order_Pucciniales	family_Raveneliaceae	genus_Diorchidium	species_Diorchidium_woodii
kingdom_Bacteria	phylum_Actinobacteria	class_Actinobacteria	order_Micrococcales	family_Dermabacteraceae	genus_Dermabacter	species_Dermabacter_jinjuensis
kingdom_Bacteria	phylum_Proteobacteria	class_Alphaproteobacteria	order_Rhizobiales	family_Aurantimonadaceae	genus_Aureimonas	species_Aureimonas_populi
kingdom_Eukaryota	phylum_Fornicata	class_Unknown	order_Unknown	family_Caviomonadidae	genus_Iotanema	species_Iotanema_spirale
kingdom_Fungi	phylum_Basidiomycota	class_Agaricomycetes	order_Geastrales	family_Geastraceae	genus_Geastrum	species_Geastrum_ishikawae
kingdom_Eukaryota	phylum_Apicomplexa	class_Conoidasida	order_Archigregarinorida	family_Selenidiidae	genus_Selenidium	species_Selenidium_sabellae
kingdom_Fungi	phylum_Ascomycota	class_Saccharomycetes	order_Saccharomycetales	family_Phaffomycetaceae	genus_Wickerhamomyces	species_Wickerhamomyces_xylosivorus
kingdom_Eukaryota	phylum_Endomyxa	class_Ascetosporea	order_Haplosporida	family_Haplosporidiidae	genus_Haplosporidium	species_Haplosporidium_cranc
kingdom_Bacteria	phylum_Actinobacteria	class_Actinobacteria	order_Propionibacteriales	family_Propionibacteriaceae	genus_Acidipropionibacterium	species_Acidipropionibacterium_thoenii
kingdom_Bacteria	phylum_Actinobacteria	class_Actinobacteria	order_Pseudonocardiales	family_Pseudonocardiaceae	genus_Saccharopolyspora	species_Saccharopolyspora_hirsuta
kingdom_Bacteria	phylum_Actinobacteria	class_Actinobacteria	order_Pseudonocardiales	family_Pseudonocardiaceae	genus_Pseudonocardia	species_Pseudonocardia_autotrophica
kingdom_Fungi	phylum_Basidiomycota	class_Agaricomycetes	order_Agaricales	family_Omphalotaceae	genus_Lentinula	species_Lentinula_edodes
kingdom_Eukaryota	phylum_Euglenozoa	class_Kinetoplastea	order_Trypanosomatida	family_Trypanosomatidae	genus_Leishmania	species_Leishmania_guyanensis
kingdom_Eukaryota	phylum_Apicomplexa	class_Aconoidasida	order_Piroplasmida	family_Theileriidae	genus_Theileria	species_Theileria_buffeli
kingdom_Fungi	phylum_Ascomycota	class_Saccharomycetes	order_Saccharomycetales	family_Saccharomycetaceae	genus_Naumovozyma	species_Naumovozyma_castellii
kingdom_Bacteria	phylum_Firmicutes	class_Bacilli	order_Bacillales	family_Bacillaceae	genus_Lysinibacillus	species_Lysinibacillus_fusiformis
kingdom_Bacteria	phylum_Proteobacteria	class_Gammaproteobacteria	order_Pseudomonadales	family_Pseudomonadaceae	genus_Pseudomonas	species_Pseudomonas_tolaasii
kingdom_Bacteria	phylum_Actinobacteria	class_Actinobacteria	order_Corynebacteriales	family_Corynebacteriaceae	genus_Corynebacterium	species_Corynebacterium_minutissimum
kingdom_Fungi	phylum_Ascomycota	class_Saccharomycetes	order_Saccharomycetales	family_Phaffomycetaceae	genus_Barnettozyma	species_Candida_norvegica
[truncated: 717 more rows]
