# Supplementary material for: SMTdb: A Comprehensive Spatial Meta-Transcriptome Resource in Cancer
Source: Mol Biol Evol. 2025 Oct 15;42(11):msaf263. doi: 10.1093/molbev/msaf263 (PMC12596269; doi:10.1093/molbev/msaf263)
Supplement: msaf263_Supplementary_Data [file msaf263_supplementary_data.zip › Supplementary Table 3.xlsx]

## Sheet: Sheet1
Table S3. The marker gene used in SMTdb.
Cell type	Cell type full name	Marker
aDC	activated Dendritic cell	CCR7,LAMP3,FSCN1,CCL19,CCL22,BIRC3,MARCKSL1,CD83,IDO1
B-Fol	B cell-derived Follicular Helper T-like cell	MS4A1,PAX5,HLA-DRA
B-Lym	B Lymphocyte	CD79A,CD79B,IGHM,IGHG3,CD19,MS4A1,IGLL5,MZB1,JCHAIN,DERL3,SDC1,BANK1,PAX5
B-Mem	Memory B cell	MS4A1,IRF8,CD27,IGHG1,NOTCH2,JAM3
B-Nai	Naïve B cell	IGHD,TCL1A,IL4R,FCER2,CD72
B-Reg	Regulatory B cell	CD24,CD27,TNFRSF13B,ITGB1,LGALS1,GZMB,PDCD1,IL10
CD4+ T	CD4-positive T lymphocyte	CD4,CD3D,CD3E,CD3G,FOXP3,IL2RA,IL7R,CCR10,CD40LG
CD4+ T-Mem	CD4-positive Memory T cell	IL7R,S100A4
CD4+ T-Nai	CD4-positive Naïve T cell	IL7R,CCR7
CD8+ T	CD8-positive T lymphocyte	CD8A,CD8B,CD3D,CD3E,CD3G,CRTAM
CD8+ T-Eff	CD8-positive Effector T cell	NKG7,CD3E,CD4,CD8A,CD27,GNLY,PRF1
CD8+ T-Mem	CD8-positive Memory T cell	NKG7,CD8A,S100A4,GZMK
cDC1	Type 1 Classical Dendritic cell	XCR1,CLEC9A,CADM1,IRF8,IDO1,BATF3,RAB32
cDC2	Type 2 Classical Dendritic cell	CD1E,FCER1A,CD1C,CLEC10A,CD1A
DC	Dendritic cell	CD1E,CD1C,FCER1A,PKIB,CYP2S1,NDRG2,BATF3,CSF2RA,CLEC10A,IFITM2,FCGR2B,CCL19,CCR7,CST3
Endothelial	Endothelial cell	PECAM1,CD34,VWF,ICAM2,CDH5
Epithelial	Epithelial cell	EPCAM,SFN,KRT19,KRT18,KRT15,KRT5
Fibroblasts	Fibroblasts	ACTA2,MCAM,MYLK,MYL9,FAP,THY1,PDGFRA,PDGFRB,COL1A1,COL1A2,COL3A1,DCN,C1R,OGN,FGF7
GC B	Germinal Center B cell	BCL6,POLH,P2RY8,GNA13,AICDA,AKT1,BCL2L11,CD86,EZH2,FOS,MKI67,RELA
GC B-DZ	Germinal Center Dark Zone B cell	STMN1,AICDA,MKI67,BIRC5,CXCR4,CD27
GC B-LZ	Germinal Center Light Zone B cell	LMO2,BCL2A1,CD83,HLA-DQB2,SEMA7A,SLAMF1,CD22,HLA-DRB1,CD86
Mac-M1	M1 Macrophage	CXCL9,CXCL10,STAT1,CCL5,HLA-DR,IL1B,CD86,SOCS3,CCL2,IL6,IL12,NOS2,TNF,CD80
Mac-M2	M2 Macrophage	CD163,CXCL2,TGFBI,MS4A6A,MRC1,MS4A4A,IL4I1,CD206,CCL13,MSR1,VEGFB,IL10,C1QA,C1QB,C1QC
Macrophage	Macrophage	LGMN,CTSB,CD14,CD163,FCGR3A,AIF1,FCER1G,TYROBP,MARCO,CD68,GLDN,APOE,CCL3L1,C1QB,NUPR1,FOLR2,RNASE1,C1QA,TREM2,CSF1R,S100A8,MAFB,MRC1,MSR1
MAST	MAST cell	KIT,MS4A2,GATA2,CPA3,TPSAB1,TPSB2
Monocyte	Monocyte	CLEC10A,CTSS,FCN1,S100A9,LYZ,VCAN,CD14,CD16,FCGR1A,CD68,S100A12,CD163
Myeloid	Myeloid cell	CD68,LYZ,CST3,MS4A6A,CD1E,IL3RA,CD14,LAMP3,CSF1R,LILRA4
Neutrophils	Neutrophils	FCGR3B,ALPL,CXCR1,CXCR2,ADGRG3,CMTM2,PROK2,MME,MMP25,TNFRSF10C,S100A8,S100A9,CSF3R,S100A1210,LILRA5
NK	Natural Killer cell	NCAM1,NKG7,GNLY,KIR2DL3,XCL1,XCL2,FCGR3A,KLRC1,KLRF1,CD3E,CD247,TRDC,FGFBP2,CX3CR1
pDC	Plasmacytoid Dendritic cell	TCL1A,TCF4,LRRC26,SCT,LAMP5,CLEC4C,DNASE1L3,SLC32A1,SHD,LRRC26,PACSIN1,IL3RA,CLEC4C,LILRA4
Plasma	Plasma cell	CD79A,SDC1,CD38,MZB1,IGHG1,IGHG,XBP1
T-Exh	Exhausted T cell	LAG3,TIGIT,PDCD1,HAVCR2,CTLA4
T-FH	Follicular Helper T cell	MAF,CXCR5,PDCD1,CXCL13,ICOS,IL21,BCL6,IFNG
T-gd	Gamma Delta T cell	TRDC,TRDG2,TRGC2,TRGC1
T-Lym	T Lymphocyte	CD3D,CD3E,CD3G,CD8A,CD2
T-Nai	Naïve T cell	TCF7,SELL,LEF1,CCR7,S1PR1CD27,CD28,IL7R
T-Reg	Regulatory T cell	CD4,IL2RA,FOXP3,IKZF2,TNFRSF4
T-RM	Tissue-Resident Memory T cell	CD69,ITGAE,CXCR6,ITGA1,CD103,KLRK1
T-Cyt	Cytotoxic T cell	CD8A,CD8B,GZYMB,GZMA,GZMK,GZMH,CD3D,CD3G,PRF1,GZMB12,IFNG,GNLY,NKG7,GZMB,CCL3,CCL4,KLRK1,KLRB1,KLRD1,CTSW,CST7
Th17	T Helper 17 cell	IRF4,CREM,NR4A2,RORC,IL17A,IL17F,IL21,IL22,STAT3,CCL20
Th2	T Helper 2 cell	GATA3,STAT6,IL4,IL5,IL13
Th1	T Helper 1 cell	TBX21,STAT4,IFNG
