# Supplementary material for: SMTdb: A Comprehensive Spatial Meta-Transcriptome Resource in Cancer
Source: Mol Biol Evol. 2025 Oct 15;42(11):msaf263. doi: 10.1093/molbev/msaf263 (PMC12596269; doi:10.1093/molbev/msaf263)
Supplement: msaf263_Supplementary_Data [file msaf263_supplementary_data.zip › Supplementary Table 5.xlsx]

## Sheet: Sheet1
Table S5. The paired or high quality of scRNA-seq data used in SMTdb.
Cancer	Tissue	ST Dataset	Paired sc data	SC dataset
CSCC	Skin	GSE144239_GSM4565823	no	GSE115978 (SORC)
CSCC	Skin	GSE144239_GSM4565824	no	GSE115978 (SORC)
CSCC	Skin	GSE144239_GSM4565825	no	GSE115978 (SORC)
CSCC	Skin	GSE144239_GSM4565826	no	GSE115978 (SORC)
CRC	Colon	GSE158328_GSM4797916	no	GSE139555 (SORC)
CRC	Colon	GSE158328_GSM4797917	no	GSE139555 (SORC)
CRC	Colon	GSE158328_GSM4797918	no	GSE139555 (SORC)
CRC	Colon	GSE158328_GSM4797919	no	GSE139555 (SORC)
CRC	Colon	GSE158328_GSM4797920	no	GSE139555 (SORC)
CRC	Colon	GSE158328_GSM4797921	no	GSE139555 (SORC)
CRC	Colon	GSE158328_GSM4797922	no	GSE139555 (SORC)
CRC	Colon	GSE158328_GSM4797923	no	GSE139555 (SORC)
PRAD	Prostate	GSE159697_GSM4837766	no	GSE142489
PRAD	Prostate	GSE159697_GSM4837767	yes	GSE142489
LIHC	Liver	GSE162950_GSM5513604	no	https://www.ebi.ac.uk/biostudies/arrayexpress/studies/E-MTAB-7407
LIHC	Liver	GSE162950_GSM5513605	no	https://www.ebi.ac.uk/biostudies/arrayexpress/studies/E-MTAB-7407
LIHC	Liver	GSE162950_GSM5513606	no	https://www.ebi.ac.uk/biostudies/arrayexpress/studies/E-MTAB-7407
LIHC	Liver	GSE162950_GSM5513607	no	https://www.ebi.ac.uk/biostudies/arrayexpress/studies/E-MTAB-7407
LIHC	Liver	GSE162950_GSM5513608	no	https://www.ebi.ac.uk/biostudies/arrayexpress/studies/E-MTAB-7407
LIHC	Liver	GSE162950_GSM5513609	no	https://www.ebi.ac.uk/biostudies/arrayexpress/studies/E-MTAB-7407
LIHC	Liver	GSE162950_GSM5513610	no	https://www.ebi.ac.uk/biostudies/arrayexpress/studies/E-MTAB-7407
LIHC	Liver	GSE167096_GSM5093328	no	https://www.ebi.ac.uk/biostudies/arrayexpress/studies/E-MTAB-7407
LIHC	Liver	GSE167096_GSM5093329	no	https://www.ebi.ac.uk/biostudies/arrayexpress/studies/E-MTAB-7407
MIBC	Bladder	GSE171351_GSM5224027	no	GSE130001 (SORC)
MIBC	Bladder	GSE171351_GSM5224028	no	GSE130001 (SORC)
MIBC	Bladder	GSE171351_GSM5224029	no	GSE130001 (SORC)
MIBC	Bladder	GSE171351_GSM5224030	no	GSE130001 (SORC)
LUAD	Lung	GSE178361_GSM5388414	yes	GSM5388413
LUAD	Lung	GSE178361_GSM5388415	yes	GSM5388413
PRAD	Prostate	GSE178934_GSM5401200	no	GSE179312
PRAD	Prostate	GSE178934_GSM5401201	no	GSE179312
PRAD	Prostate	GSE178934_GSM5401202	no	GSE179312
PRAD	Prostate	GSE178934_GSM5401203	no	GSE179312
PRAD	Prostate	GSE178934_GSM5401204	no	GSE179312
PRAD	Prostate	GSE178934_GSM5401205	no	GSE179312
PRAD	Prostate	GSE178934_GSM5401206	no	GSE179312
PRAD	Prostate	GSE178934_GSM5401207	no	GSE179312
LUAD	Lung	GSE179572_GSM5420749	yes	GSM5416361
SKCM	Skin	GSE179572_GSM5420750	yes	GSM5416364
LUAD	Lung	GSE179572_GSM5420751	yes	GSM5416361
RCC	Kidney	GSE179572_GSM5420752	no	https://doi.org/10.17632/g67bkbnhhg.1 (SORC)
BRCA	Breast	GSE179572_GSM5420753	no	GSE153892 (SORC)
LUAD	Lung	GSE179572_GSM5420754	yes	GSM5416361
HNSCC	Head and Neck	GSE181300_GSM5494475	no	GSE139324
HNSCC	Head and Neck	GSE181300_GSM5494476	no	GSE139324
HNSCC	Head and Neck	GSE181300_GSM5494477	no	GSE139324
HNSCC	Head and Neck	GSE181300_GSM5494478	no	GSE139324
HNSCC	Head and Neck	GSE181300_GSM5494479	no	GSE139324
HNSCC	Head and Neck	GSE181300_GSM5494480	no	GSE139324
HNSCC	Head and Neck	GSE181300_GSM5494481	no	GSE139324
HNSCC	Head and Neck	GSE181300_GSM5494482	no	GSE139324
CSCC	Skin	GSE182208_GSM5531131	yes	GSM5520739
HNSCC	Head and Neck	GSE184510_GSM5591748	no	GSE129308
HNSCC	Head and Neck	GSE184510_GSM5591749	no	GSE129308
HNSCC	Head and Neck	GSE184510_GSM5591750	no	GSE129308
HNSCC	Head and Neck	GSE184510_GSM5591751	no	GSE129308
HNSCC	Head and Neck	GSE184510_GSM5591752	no	GSE129308
HNSCC	Head and Neck	GSE184510_GSM5591753	no	GSE129308
HNSCC	Head and Neck	GSE184510_GSM5591754	no	GSE129308
HNSCC	Head and Neck	GSE184510_GSM5591755	no	GSE129308
LIHC	Liver	GSE185477_GSM5616008	no	https://www.ebi.ac.uk/biostudies/arrayexpress/studies/E-MTAB-7407
RCC	Kidney	GSE185715_GSM5621965	no	GSE140989
RCC	Kidney	GSE185715_GSM5621966	no	GSE140989
RCC	Kidney	GSE185715_GSM5621967	no	GSE140989
LUAD	Lung	GSE185715_GSM5621968	no	GSE136831
LUAD	Lung	GSE185715_GSM5621969	no	GSE136831
LUAD	Lung	GSE185715_GSM5621970	no	GSE136831
LUAD	Lung	GSE185715_GSM5621971	no	GSE136831
OVCA	Ovary	GSE189843_GSM5708485	no	GSE211956
OVCA	Ovary	GSE189843_GSM5708486	yes	GSE211956
OVCA	Ovary	GSE189843_GSM5708487	no	GSE211956
OVCA	Ovary	GSE189843_GSM5708488	no	GSE211956
OVCA	Ovary	GSE189843_GSM5708489	no	GSE211956
OVCA	Ovary	GSE189843_GSM5708490	yes	GSE211957
OVCA	Ovary	GSE189843_GSM5708491	no	GSE211956
OVCA	Ovary	GSE189843_GSM5708492	no	GSE211956
OVCA	Ovary	GSE189843_GSM5708493	no	GSE211956
OVCA	Ovary	GSE189843_GSM5708494	yes	GSE211958
OVCA	Ovary	GSE189843_GSM5708495	no	GSE211956
OVCA	Ovary	GSE189843_GSM5708496	yes	GSE211959
LIHC	Liver	GSE192741_GSM5764424	no	GSM5764396
LIHC	Liver	GSE192741_GSM5764425	no	GSM5764396
LIHC	Liver	GSE192741_GSM5764426	no	GSM5764396
LIHC	Liver	GSE192741_GSM5764427	yes	GSE192740
LIHC	Liver	GSE192741_GSM5764428	yes	GSE192740
GBM	Brain	GSE195661_GSM5844711	no	GSE222520 (SORC)
GBM	Brain	GSE195661_GSM5844712	no	GSE222520 (SORC)
GBM	Brain	GSE195661_GSM5844713	no	GSE222520 (SORC)
GBM	Brain	GSE195661_GSM5844714	no	GSE222520 (SORC)
GBM	Brain	GSE195661_GSM5844715	no	GSE222520 (SORC)
GBM	Brain	GSE195661_GSM5844716	no	GSE222520 (SORC)
GBM	Brain	GSE195661_GSM5844717	no	GSE222520 (SORC)
GBM	Brain	GSE195661_GSM5844718	no	GSE222520 (SORC)
GBM	Brain	GSE195661_GSM5844719	no	GSE222520 (SORC)
GBM	Brain	GSE195661_GSM5844720	no	GSE222520 (SORC)
GBM	Brain	GSE195661_GSM5844721	no	GSE222520 (SORC)
GBM	Brain	GSE195661_GSM5844722	no	GSE222520 (SORC)
GBM	Brain	GSE195661_GSM5844723	no	GSE222520 (SORC)
GBM	Brain	GSE195661_GSM5844724	no	GSE222520 (SORC)
CSCC	Skin	GSE197023_GSM5907091	no	GSE173205
CSCC	Skin	GSE197023_GSM5907092	no	GSE173205
CSCC	Skin	GSE197023_GSM5907093	no	GSE173205
CSCC	Skin	GSE197023_GSM5907094	no	GSE173205
CSCC	Skin	GSE197023_GSM5907095	no	GSE173205
CSCC	Skin	GSE197023_GSM5907096	no	GSE173205
PDAC	Pancreas	GSE197317_GSM5914539	yes	GSM5907968
PDAC	Pancreas	GSE197317_GSM5914540	yes	GSM5907968
PDAC	Pancreas	GSE197317_GSM5914541	yes	GSM5907968
PDAC	Pancreas	GSE197317_GSM5914542	yes	GSM5907968
PDAC	Pancreas	GSE197317_GSM5914543	yes	GSM5907968
PDAC	Pancreas	GSE197317_GSM5914544	yes	GSM5907968
PDAC	Pancreas	GSE197317_GSM5914545	yes	GSM5907968
PDAC	Pancreas	GSE197317_GSM5914546	yes	GSM5907968
CSCC	Skin	GSE202011_GSM6086638	no	GSE151177
CSCC	Skin	GSE202011_GSM6086639	no	GSE151177
CSCC	Skin	GSE202011_GSM6086640	no	GSE151177
CSCC	Skin	GSE202011_GSM6086641	no	GSE151177
CSCC	Skin	GSE202011_GSM6086642	no	GSE151177
CSCC	Skin	GSE202011_GSM6086643	no	GSE151177
CSCC	Skin	GSE202011_GSM6086644	no	GSE151177
PDAC	Pancreas	GSE202740_GSM6132061	no	GSE111672 (SORC)
PDAC	Pancreas	GSE202740_GSM6132062	no	GSE111672 (SORC)
PDAC	Pancreas	GSE202740_GSM6132063	no	GSE111672 (SORC)
PDAC	Pancreas	GSE202740_GSM6132064	no	GSE111672 (SORC)
BRCA	Breast	GSE203612_GSM6177599	no	GSE169657 (SORC)
BRCA	Breast	GSE203612_GSM6177601	no	GSE169657 (SORC)
BRCA	Breast	GSE203612_GSM6177603	no	GSE169657 (SORC)
GIST	Gastroenterology	GSE203612_GSM6177607	no	GSE203612 (SORC)
GIST	Gastroenterology	GSE203612_GSM6177609	no	GSE203612 (SORC)
LIHC	Liver	GSE203612_GSM6177612	yes	GSE203612
OVCA	Ovary	GSE203612_GSM6177614	no	GSE184880
OVCA	Ovary	GSE203612_GSM6177617	yes	GSE184880
PDAC	Pancreas	GSE203612_GSM6177618	no	GSE111672 (SORC)
EC	Endometrium	GSE203612_GSM6177623	no	GSE203612
SKCM	Skin	GSE203612_GSM6177624	no	GSE203612
BRCA	Breast	GSE203612_GSM6177625	no	GSE203612 (SORC)
RCC	Kidney	GSE206306_GSM6250307	no	GSM7290913
RCC	Kidney	GSE206306_GSM6250308	no	GSM7290913
RCC	Kidney	GSE206306_GSM6250309	no	GSM7290913
RCC	Kidney	GSE206306_GSM6250310	no	GSM7290913
RCC	Kidney	GSE206306_GSM7166168	no	GSM7290913
RCC	Kidney	GSE206306_GSM7166169	no	GSM7290913
RCC	Kidney	GSE206306_GSM7166170	no	GSM7290913
CRC	Colon	GSE206552_GSM6256810	no	GSE139555 (SORC)
CRC	Colon	GSE206552_GSM6256811	no	GSE139555 (SORC)
CRC	Colon	GSE206552_GSM6256812	no	GSE139555 (SORC)
CRC	Colon	GSE206552_GSM6256813	no	GSE139555 (SORC)
OSCC	Oral Cavity	GSE206621_GSM6258251	no	GSE152042
OSCC	Oral Cavity	GSE206621_GSM6258252	no	GSE152042
OSCC	Oral Cavity	GSE206621_GSM6258253	no	GSE152042
OSCC	Oral Cavity	GSE206621_GSM6258254	no	GSE152042
OSCC	Oral Cavity	GSE208253_GSM6339631	no	GSE195655
OSCC	Oral Cavity	GSE208253_GSM6339632	no	GSE195655
OSCC	Oral Cavity	GSE208253_GSM6339633	no	GSE195656
OSCC	Oral Cavity	GSE208253_GSM6339634	no	GSE195656
OSCC	Oral Cavity	GSE208253_GSM6339635	no	GSE195657
OSCC	Oral Cavity	GSE208253_GSM6339636	no	GSE195657
OSCC	Oral Cavity	GSE208253_GSM6339637	no	GSE195658
OSCC	Oral Cavity	GSE208253_GSM6339638	no	GSE195658
OSCC	Oral Cavity	GSE208253_GSM6339639	no	GSE195659
OSCC	Oral Cavity	GSE208253_GSM6339640	no	GSE195659
OSCC	Oral Cavity	GSE208253_GSM6339641	no	GSE195660
OSCC	Oral Cavity	GSE208253_GSM6339642	no	GSE195661
CESC	Cervix	GSE208654_GSM6360689	yes	GSM6360680
CESC	Cervix	GSE208654_GSM6360690	no	GSE168652 (SORC)
CESC	Cervix	GSE208654_GSM6360691	no	GSE168652 (SORC)
CESC	Cervix	GSE208654_GSM6360692	no	GSE168652 (SORC)
OVCA	Ovary	GSE211956_GSM6506110	yes	GSE211956
OVCA	Ovary	GSE211956_GSM6506111	yes	GSE211956
OVCA	Ovary	GSE211956_GSM6506112	yes	GSE211956
OVCA	Ovary	GSE211956_GSM6506113	yes	GSE211956
OVCA	Ovary	GSE211956_GSM6506114	yes	GSE211956
OVCA	Ovary	GSE211956_GSM6506115	yes	GSE211956
OVCA	Ovary	GSE211956_GSM6506116	yes	GSE211956
OVCA	Ovary	GSE211956_GSM6506117	yes	GSE211956
LIHC	Liver	GSE223559_GSM6963121	no	GSM6964935
CSCC	Skin	GSE225475_GSM7049132	no	GSE151177
CSCC	Skin	GSE225475_GSM7049133	no	GSE151177
HN-AS	Head and Neck	GSE227469_GSM7101009	no	GSE139324
HN-AS	Head and Neck	GSE227469_GSM7101010	no	GSE139324
HN-AS	Head and Neck	GSE227469_GSM7101011	no	GSE139324
HN-AS	Head and Neck	GSE227469_GSM7101012	no	GSE139324
PN	Nerve	GSE232766_GSM7373501	no	GSM5531738
PN	Nerve	GSE232766_GSM7373502	no	GSM5531738
PN	Nerve	GSE232766_GSM7373503	no	GSM5531738
PN	Nerve	GSE232766_GSM7373504	no	GSM5531738
IPMN	Pancreatic Ducts	GSE233293_GSM7421780	no	GSE156405
IPMN	Pancreatic Ducts	GSE233293_GSM7421781	no	GSE156405
IPMN	Pancreatic Ducts	GSE233293_GSM7421782	no	GSE156405
IPMN	Pancreatic Ducts	GSE233293_GSM7421783	no	GSE156405
IPMN	Pancreatic Ducts	GSE233293_GSM7421784	no	GSE156405
IPMN	Pancreatic Ducts	GSE233293_GSM7421785	no	GSE156405
IPMN	Pancreatic Ducts	GSE233293_GSM7421786	no	GSE156405
IPMN	Pancreatic Ducts	GSE233293_GSM7421787	no	GSE156405
IPMN	Pancreatic Ducts	GSE233293_GSM7421788	no	GSE156405
IPMN	Pancreatic Ducts	GSE233293_GSM7421789	no	GSE156405
IPMN	Pancreatic Ducts	GSE233293_GSM7421790	no	GSE156405
IPMN	Pancreatic Ducts	GSE233293_GSM7421791	no	GSE156405
IPMN	Pancreatic Ducts	GSE233293_GSM7421792	no	GSE156405
RCC	Kidney	GSE244084_GSM7806336	no	https://www.ebi.ac.uk/biostudies/arrayexpress/studies/E-MTAB-13615
RCC	Kidney	GSE244084_GSM7806337	no	https://www.ebi.ac.uk/biostudies/arrayexpress/studies/E-MTAB-13615
RCC	Kidney	GSE244084_GSM7806338	no	https://www.ebi.ac.uk/biostudies/arrayexpress/studies/E-MTAB-13615
RCC	Kidney	GSE244084_GSM7806339	no	https://www.ebi.ac.uk/biostudies/arrayexpress/studies/E-MTAB-13615
